# Supplementary material for: Host-dependent impairment of parasite development and reproduction in the acanthocephalan model
Source: Cell Biosci. 2022 May 31;12:75. doi: 10.1186/s13578-022-00818-2 (PMC9153150; doi:10.1186/s13578-022-00818-2)
Supplement: Supplementary file 2 — Additional file 2. Table S2. [file 13578_2022_818_MOESM2_ESM.xlsx]

## Sheet: Table S2
comparison between females and males from barbel								comparison between females and males from eel								comparison between females from barbel and eel								comparison between males from barbel and eel
genes expressed higher in females				genes expressed higher in males				genes expressed higher in females				genes expressed higher in males				genes expressed higher in barbel				genes expressed higher in eel				genes expressed higher in barbel				genes expressed higher in eel
Flybase identifier	gene symbol	fold change	adjusted p-value	Flybase identifier	gene symbol	fold change	adjusted p-value	Flybase identifier	gene symbol	fold change	adjusted p-value	Flybase identifier	gene symbol	fold change	adjusted p-value	Flybase identifier	gene symbol	fold change	adjusted p-value	Flybase identifier	gene symbol	fold change	adjusted p-value	Flybase identifier	gene symbol	fold change	adjusted p-value	Flybase identifier	gene symbol	fold change	adjusted p-value
FBgn0040950	Muc26B	7.22101	1.42957e-43	FBgn0003137	Ppn	-7.55383	6.71194e-44	FBgn0266802	asRNA:CR45264	2.0078	1.45109e-07	FBgn0261561	CG42675	-2.5944	2.86279e-24	FBgn0040950	Muc26B	8.09236	1.05403e-52	FBgn0000044	Act57B	-4.78273	5.38703e-30	FBgn0267497	28SrRNA:CR45837	13.7405	2.92741e-14	FBgn0000042	Act5C	-2.89623	4.95281e-11
FBgn0010620	CG10939	2.17829	2.41427e-43	FBgn0027594	drpr	-8.18544	1.69083e-28	FBgn0263757	Rpb4	1.2472	3.41441e-07	FBgn0037726	Dhc1	-28.9967	2.7998e-19	FBgn0051439	Muc96D	6.24964	1.41378e-33	FBgn0000046	Act87E	-4.2183	5.45227e-29	FBgn0039846	PNPase	9.64087	1.55497e-13	FBgn0000299	Col4a1	-2.59148	5.60283e-11
FBgn0032397	Tom70	1.76382	1.29975e-36	FBgn0002525	Lam	-5.07001	1.34548e-26	FBgn0051774	fred	2.88741	7.79464e-07	FBgn0284247	ds	-3.06715	3.04743e-19	FBgn0032397	Tom70	1.56063	1.86375e-28	FBgn0001227	Hsp67Ba	-4.68992	1.41346e-28	FBgn0031559	CG3513	2.72349	5.60283e-11	FBgn0046697	Ppr-Y	-1.43691	9.26183e-11
FBgn0001186	Hex-A	4.44396	3.07338e-33	FBgn0038237	Pde6	-1.49457	2.45787e-26	FBgn0086675	fne	2.3097	9.29986e-07	FBgn0002525	Lam	-3.94676	5.33865e-16	FBgn0013751	Awh	2.37844	5.13131e-25	FBgn0000299	Col4a1	-4.23319	7.64381e-27	FBgn0022959	yps	0.819031	9.41922e-11	FBgn0043791	phu	-3.03186	1.03846e-10
FBgn0001187	Hex-C	5.30285	1.04686e-32	FBgn0051999	CG31999	-3.38393	8.15819e-26	FBgn0001186	Hex-A	6.15002	1.10593e-06	FBgn0046704	Liprin-alpha	-3.13596	6.6438e-15	FBgn0010620	CG10939	1.58266	3.61176e-23	FBgn0000042	Act5C	-4.60215	7.76561e-26	FBgn0286778	CG46385	1.60076	8.19077e-10	FBgn0086906	sls	-2.17383	3.06013e-09
FBgn0013770	Cp1	5.01913	2.21896e-27	FBgn0030011	Gbeta5	-3.8933	1.37333e-24	FBgn0010300	brat	5.72233	5.30662e-06	FBgn0014342	mia	-3.02451	4.28921e-14	FBgn0033484	CG2269	4.85324	4.53544e-23	FBgn0003514	sqh	-4.46387	8.89366e-26	FBgn0028647	CG11902	1.4548	1.88439e-09	FBgn0028872	CG18095	-3.29141	3.45808e-09
FBgn0051439	Muc96D	5.54046	4.45269e-27	FBgn0001105	Gbeta13F	-3.48293	2.29634e-23	FBgn0014863	Mlp84B	1.91844	1.01859e-05	FBgn0003339	Scr	-4.14354	3.89842e-12	FBgn0261564	ReepA	2.53476	1.21975e-21	FBgn0014863	Mlp84B	-3.52637	1.58492e-25	FBgn0031560	CG16713	2.56551	1.74624e-08	FBgn0036147	Plod	-1.54057	5.27241e-09
FBgn0004797	mdy	2.96521	7.34978e-26	FBgn0025382	Rab27	-3.26235	4.91488e-23	FBgn0033749	achi	4.57612	1.30469e-05	FBgn0037202	Ssl1	-1.80813	1.1353e-11	FBgn0013770	Cp1	4.20136	4.3258e-21	FBgn0261238	Alh	-3.84285	4.70159e-25	FBgn0020385	pug	1.85986	3.20695e-08	FBgn0000463	Dl	-2.04914	3.7114e-08
FBgn0001075	ft	12.0354	9.35546e-25	FBgn0046704	Liprin-alpha	-3.77023	2.53027e-22	FBgn0265464	Traf6	4.90774	1.35006e-05	FBgn0266404	asRNA:CR45044	-1.60506	1.55941e-11	FBgn0003374	Sgs4	4.13672	5.6016e-21	FBgn0005666	bt	-3.97522	5.13131e-25	FBgn0038319	mRpL9	1.27099	4.15911e-08	FBgn0004797	mdy	-1.60107	9.10797e-08
FBgn0063670	CG40228	2.49936	1.17851e-24	FBgn0032816	Nf-YB	-6.68088	1.36927e-21	FBgn0035113	pyx	0.927275	1.3592e-05	FBgn0263237	Cdk7	-2.32506	4.12666e-11	FBgn0266404	asRNA:CR45044	3.57876	2.46558e-20	FBgn0029105	alpha-Catr	-1.66227	8.49822e-24	FBgn0039623	CG1951	0.671331	4.16021e-08	FBgn0025678	CaBP1	-3.14607	9.41498e-08
FBgn0004509	Fur1	5.29577	1.30591e-24	FBgn0266599	Hsc70-4	-26.1657	1.83431e-20	FBgn0086558	Ubi-p5E	1.16028	2.2285e-05	FBgn0032248	Bug22	-2.65622	5.71171e-10	FBgn0026309	aft	1.91812	7.35377e-20	FBgn0001105	Gbeta13F	-3.45377	8.49822e-24	FBgn0003137	Ppn	2.83979	5.50576e-08	FBgn0284408	trol	-2.23581	1.21029e-07
FBgn0020510	Abi	3.62611	8.75662e-24	FBgn0263237	Cdk7	-3.02659	3.34084e-20	FBgn0028697	RpL15	0.518162	3.65765e-05	FBgn0011217	eff	-2.21293	7.22992e-10	FBgn0014366	noi	0.779713	4.33148e-18	FBgn0004117	Tm2	-3.62293	1.06968e-23	FBgn0040010	CG17493	1.21497	1.02318e-07	FBgn0003464	sol	-1.12583	2.60573e-07
FBgn0004419	me31B	1.73459	1.23897e-22	FBgn0261561	CG42675	-2.25041	7.4891e-20	FBgn0036298	nst	3.59519	9.18663e-05	FBgn0035993	Nf-YA	-1.98463	8.67246e-10	FBgn0035983	CG4080	2.76015	4.83827e-18	FBgn0002772	Mlc1	-3.92298	2.13408e-23	FBgn0266359	asRNA:CR45007	1.03026	1.1297e-07	FBgn0000044	Act57B	-2.19845	3.0732e-07
FBgn0264895	RapGAP1	2.65287	1.77246e-22	FBgn0053696	CNMaR	-5.21432	6.38106e-19	FBgn0013687	mt:ori	1.17045	0.000109551	FBgn0015550	tap	-2.23987	8.67246e-10	FBgn0036846	MESR6	1.52427	5.20314e-18	FBgn0004797	mdy	-3.55316	4.51923e-23	FBgn0259193	Ir94d	2.42517	1.21192e-07	FBgn0003748	Treh	-1.82089	3.09236e-07
FBgn0015929	dpa	1.21432	2.98771e-22	FBgn0035094	CG9380	-8.20531	8.20968e-19	FBgn0037351	RpL13A	0.528323	0.000117592	FBgn0264001	bru3	-1.9766	1.37078e-09	FBgn0027621	Pfrx	1.66979	9.12503e-18	FBgn0086906	sls	-3.49895	5.51176e-23	FBgn0037050	ICA69	1.89134	1.49509e-07	FBgn0016075	vkg	-2.11167	4.51137e-07
FBgn0013751	Awh	2.22471	3.08128e-22	FBgn0259243	Pka-R1	-4.07222	3.21404e-18	FBgn0283509	Phm	2.24542	0.000120157	FBgn0027594	drpr	-4.3555	3.50983e-09	FBgn0033443	CG1698	3.06205	1.88469e-17	FBgn0000253	Cam	-3.80484	4.95668e-22	FBgn0259977	Tdc1	1.86826	2.10183e-07	FBgn0036621	roq	-1.16236	5.16916e-07
FBgn0005777	PpD3	3.34154	3.25867e-22	FBgn0051482	CG31482	-4.4865	6.16217e-18	FBgn0036239	Pop2	0.991139	0.000209481	FBgn0001197	His2Av	-2.0165	5.69808e-09	FBgn0004419	me31B	1.5053	3.10622e-17	FBgn0050410	Rpi	-1.80537	4.90062e-21	FBgn0016715	Reg-2	0.927683	2.19968e-07	FBgn0267430	Pzl	-1.45403	7.73846e-07
FBgn0003256	rl	3.76634	4.00522e-22	FBgn0053196	dpy	-4.83737	7.75557e-18	FBgn0001075	ft	4.38039	0.00021786	FBgn0003277	RpII215	-0.863086	6.07715e-09	FBgn0032014	CG7840	1.78463	6.24335e-17	FBgn0002789	Mp20	-3.53316	1.21577e-20	FBgn0032922	Coq3	1.22871	2.34755e-07	FBgn0051989	Cap-D3	-1.43716	8.57392e-07
FBgn0259685	crb	4.23813	2.11189e-21	FBgn0267385	PyK	-1.99533	1.67361e-17	FBgn0033272	RagC-D	0.429653	0.000273826	FBgn0011592	fra	-2.27303	1.63222e-08	FBgn0001965	Sos	1.92528	7.32045e-17	FBgn0031148	Cbs	-2.53772	2.06533e-20	FBgn0035945	CG5026	0.803958	2.85278e-07	FBgn0011286	RyR	-2.01658	8.61664e-07
FBgn0039258	beta4GalT7	1.787	2.97732e-21	FBgn0052190	NUCB1	-3.84279	2.28378e-17	FBgn0004882	orb	3.8642	0.000274376	FBgn0001233	Hsp83	-2.95844	4.8039e-08	FBgn0005677	dac	4.15654	1.19212e-16	FBgn0004169	up	-3.65668	2.42234e-20	FBgn0036702	CG6512	7.92009	3.23066e-07	FBgn0264695	Mhc	-2.15408	9.62141e-07
FBgn0005586	Rab3	3.77439	5.66401e-21	FBgn0003884	alphaTub84B	-6.039	2.62631e-17	FBgn0029123	SoxN	3.67718	0.000439507	FBgn0004117	Tm2	-1.75821	6.81161e-08	FBgn0038659	EndoA	1.34257	2.02586e-16	FBgn0000273	Pka-C1	-2.91362	5.73013e-20	FBgn0031882	Rab30	0.747683	3.36199e-07	FBgn0000046	Act87E	-1.90991	1.13114e-06
FBgn0038659	EndoA	1.50557	1.48419e-20	FBgn0025866	CalpB	-4.37966	3.84066e-17	FBgn0267376	SelR	1.16749	0.000468471	FBgn0030915	CG6179	-1.09537	1.53994e-07	FBgn0011701	repo	3.15216	2.38235e-16	FBgn0031897	CG13784	-1.5032	8.2851e-20	FBgn0036279	Ncc69	1.69128	4.44037e-07	FBgn0003964	usp	-1.73472	1.6472e-06
FBgn0053909	His4:CG33909	8.94808	1.62527e-20	FBgn0032248	Bug22	-3.17659	3.71981e-16	FBgn0000463	Dl	3.7591	0.000549341	FBgn0284243	betaTub56D	-5.55963	5.40532e-07	FBgn0063670	CG40228	1.99614	2.81528e-16	FBgn0013303	Nca	-2.37075	8.65926e-20	FBgn0003499	sr	1.3051	5.32418e-07	FBgn0000273	Pka-C1	-1.59381	2.07797e-06
FBgn0032262	CG7384	2.92628	1.8447e-20	FBgn0284243	betaTub56D	-8.79411	1.53059e-15	FBgn0053909	His4:CG33909	3.49177	0.000820076	FBgn0003117	pnr	-2.22525	7.99111e-07	FBgn0015929	dpa	1.03004	3.27843e-16	FBgn0028872	CG18095	-3.77407	1.55415e-19	FBgn0031437	Arpc5	0.877521	7.2296e-07	FBgn0050122	CG30122	-0.804549	2.32065e-06
FBgn0263979	Caf1-55	3.24242	1.65689e-19	FBgn0000261	Cat	-7.9273	1.94815e-15	FBgn0259685	crb	4.19272	0.000823289	FBgn0031412	CG16995	-3.86326	1.1017e-06	FBgn0013746	alien	1.31837	4.02662e-16	FBgn0264695	Mhc	-3.88242	1.69345e-19	FBgn0037550	CG9667	0.68895	7.73846e-07	FBgn0266348	lncRNA:CR44997	-1.09155	3.27804e-06
FBgn0264006	dysc	3.33318	2.06837e-19	FBgn0267432	kl-3	-7.47508	3.9417e-15	FBgn0038519	Prx3	0.574503	0.000846859	FBgn0021767	org-1	-2.96874	1.11737e-06	FBgn0011217	eff	2.59203	2.27765e-15	FBgn0052311	zormin	-3.55752	3.45669e-19	FBgn0035639	kri	1.24618	1.28904e-06	FBgn0027903	PolD2	-0.831823	3.71411e-06
FBgn0037436	Hr83	6.88006	4.40822e-19	FBgn0014395	tilB	-5.39063	4.32586e-15	FBgn0003514	sqh	0.906989	0.000881405	FBgn0027106	Inx7	-1.18672	1.57875e-06	FBgn0033183	CG1620	2.19523	2.44517e-15	FBgn0036147	Plod	-2.21103	7.11558e-19	FBgn0003011	ort	2.24758	1.48203e-06	FBgn0004647	N	-1.37037	3.92166e-06
FBgn0037917	wkd	2.19459	9.86916e-19	FBgn0263983	CG43732	-2.7666	4.37979e-15	FBgn0011591	fng	1.17596	0.000945096	FBgn0267432	kl-3	-5.11814	2.07056e-06	FBgn0032214	CG4968	1.64331	4.13716e-15	FBgn0024315	Picot	-2.08648	1.43284e-18	FBgn0038526	CG14327	4.44186	1.49197e-06	FBgn0001227	Hsp67Ba	-1.9865	4.29926e-06
FBgn0011703	RnrL	2.26586	1.32699e-18	FBgn0286778	CG46385	-1.92167	6.89696e-15	FBgn0003462	Sod1	0.738045	0.00101937	FBgn0003137	Ppn	-3.17061	3.67905e-06	FBgn0005777	PpD3	8.20021	9.90482e-15	FBgn0038237	Pde6	-1.24764	1.82391e-18	FBgn0261602	RpL8	6.73212	1.95715e-06	FBgn0005666	bt	-1.70786	5.18066e-06
FBgn0026309	aft	1.8268	2.49081e-18	FBgn0001077	ftz	-6.55895	9.93944e-15	FBgn0286213	RpS12	0.609992	0.00104737	FBgn0038818	Nep4	-2.91833	3.7719e-06	FBgn0002778	mnd	1.45954	1.31789e-14	FBgn0037759	CG8526	-2.19134	3.20816e-18	FBgn0032445	CG6153	0.857032	2.07797e-06	FBgn0004117	Tm2	-1.85507	5.30796e-06
FBgn0003374	Sgs4	3.97272	2.52561e-18	FBgn0031760	Tsp26A	-7.41415	1.77288e-14	FBgn0032378	CycY	0.516025	0.00117369	FBgn0004646	ogre	-1.49741	4.20394e-06	FBgn0037648	CG11975	1.36001	2.75593e-14	FBgn0002525	Lam	-2.66982	4.07738e-18	FBgn0031454	HemK2	0.863337	2.07797e-06	FBgn0052311	zormin	-1.86255	5.72333e-06
FBgn0036973	Rbbp5	1.53409	2.677e-18	FBgn0020385	pug	-2.45466	3.12939e-14	FBgn0000251	cad	4.47794	0.00121735	FBgn0001941	ifc	-1.58108	7.1692e-06	FBgn0011703	RnrL	1.95989	2.85751e-14	FBgn0284408	trol	-3.55701	4.83827e-18	FBgn0000253	Cam	1.43835	2.22637e-06	FBgn0085753	28SrRNA-Psi:CR40596	-1.04342	7.6517e-06
FBgn0004882	orb	8.56384	7.71692e-18	FBgn0032650	CG7094	-4.3306	4.86852e-14	FBgn0031454	HemK2	0.551627	0.00127093	FBgn0003884	alphaTub84B	-4.66771	7.97985e-06	FBgn0040368	eIF4E7	1.45407	5.19009e-14	FBgn0283509	Phm	-3.0475	8.63986e-18	FBgn0030658	CG7872	0.835887	2.32065e-06	FBgn0031318	CG4887	-0.844202	8.02717e-06
FBgn0053094	Synd	2.36843	1.43314e-17	FBgn0031412	CG16995	-5.36105	5.21915e-14	FBgn0259977	Tdc1	1.17909	0.00128559	FBgn0259984	kuz	-4.00751	8.54146e-06	FBgn0003256	rl	2.80865	8.71496e-14	FBgn0042693	wrd	-2.21807	1.57991e-17	FBgn0034232	CG4866	0.792262	2.78747e-06	FBgn0052594	be	-1.58521	8.29768e-06
FBgn0051774	fred	4.51048	2.05362e-17	FBgn0067864	Patj	-2.5361	5.94708e-14	FBgn0038539	Atg8b	0.514214	0.00129276	FBgn0001186	Hex-A	-5.20054	9.46237e-06	FBgn0039846	PNPase	8.92442	1.10546e-13	FBgn0000579	Eno	-1.41306	1.88469e-17	FBgn0051482	CG31482	2.31076	3.02756e-06	FBgn0038919	Qsox2	-2.19631	8.33742e-06
FBgn0261524	lic	2.73934	2.15413e-17	FBgn0045852	ham	-2.48099	6.76662e-14	FBgn0032685	CG10211	3.71188	0.00130646	FBgn0053196	dpy	-2.76331	1.02994e-05	FBgn0001187	Hex-C	3.09721	1.88136e-13	FBgn0020304	drongo	-2.67075	2.30717e-17	FBgn0039510	CG3339	2.76888	3.15832e-06	FBgn0025390	Mur2B	-1.1701	8.73605e-06
FBgn0266404	asRNA:CR45044	3.23962	3.62123e-17	FBgn0005666	bt	-2.94313	7.44778e-14	FBgn0058005	CR40005	1.72791	0.00137678	FBgn0016081	fry	-1.12464	1.05403e-05	FBgn0053094	Synd	2.03762	2.10014e-13	FBgn0016075	vkg	-3.43659	2.48396e-17	FBgn0032704	Jwa	0.701899	3.24948e-06	FBgn0001991	Ca-alpha1D	-1.4263	1.11838e-05
FBgn0003386	Shaw	2.43318	4.05676e-17	FBgn0031563	CG10031	-4.20854	1.16238e-13	FBgn0032518	RpL24	0.444717	0.00149112	FBgn0011286	RyR	-1.9603	1.64069e-05	FBgn0004106	Cdk1	2.7815	3.63842e-13	FBgn0035245	GC	-2.96922	4.79834e-17	FBgn0032513	CG6565	0.655221	3.24948e-06	FBgn0038968	CG12499	-0.718607	1.26124e-05
FBgn0267430	Pzl	2.82653	4.88989e-17	FBgn0287599	CG46468	-1.74618	2.52146e-13	FBgn0043900	pygo	3.43517	0.00172131	FBgn0250788	beta-Spec	-1.75302	1.94879e-05	FBgn0025457	Bub3	1.16515	6.39257e-13	FBgn0010226	GstS1	-4.09315	7.35624e-17	FBgn0013687	mt:ori	1.38907	3.4018e-06	FBgn0030662	Chsy	-2.18816	1.38792e-05
FBgn0001311	kkv	1.92578	6.98847e-17	FBgn0013770	Cp1	-2.09851	3.41929e-13	FBgn0002569	Mal-A2	2.51349	0.00177738	FBgn0267501	18SrRNA:CR45841	-5.50271	1.9524e-05	FBgn0036556	hzg	1.5235	6.93984e-13	FBgn0034618	CG9485	-1.40715	7.72574e-17	FBgn0051216	Naam	0.810234	3.69213e-06	FBgn0267431	Myo81F	-1.39212	1.64185e-05
FBgn0265257	CG44271	3.10909	8.23628e-17	FBgn0031905	gudu	-4.57582	3.87451e-13	FBgn0033117	CG3358	0.60183	0.00204365	FBgn0001092	Gapdh2	-3.92379	2.19939e-05	FBgn0032796	cyst	1.70964	1.36804e-12	FBgn0032940	Mondo	-1.96357	8.92213e-17	FBgn0037051	CG10565	0.505258	3.92166e-06	FBgn0260997	CG42598	-1.14079	1.89599e-05
FBgn0014863	Mlp84B	3.2396	1.30081e-16	FBgn0028669	Vha100-3	-5.23023	3.95594e-13	FBgn0031897	CG13784	0.51646	0.00209052	FBgn0051626	CG31626	-1.93695	2.52673e-05	FBgn0027378	MRG15	0.813533	1.52303e-12	FBgn0051116	ClC-a	-1.85169	2.71051e-16	FBgn0030011	Gbeta5	1.74684	4.12529e-06	FBgn0023179	amon	-1.46252	2.45429e-05
FBgn0002778	mnd	1.55121	1.55362e-16	FBgn0036771	Wdr92	-3.50901	4.56177e-13	FBgn0260817	gkt	0.519422	0.0022698	FBgn0266450	Kr-h1	-1.79648	3.20461e-05	FBgn0025832	Fen1	1.56284	2.92365e-12	FBgn0087040	alphaTub67C	-2.08798	3.41638e-16	FBgn0283468	slmb	0.791472	4.58867e-06	FBgn0026206	mei-P26	-1.47865	2.54424e-05
FBgn0025709	CNT2	3.50355	1.64197e-16	FBgn0264895	RapGAP1	-1.77194	4.9042e-13	FBgn0017545	RpS3A	0.505892	0.00231371	FBgn0004647	N	-1.24982	3.37133e-05	FBgn0035026	Fcp1	1.80342	3.3085e-12	FBgn0086558	Ubi-p5E	-2.06588	4.26652e-16	FBgn0086355	Tpi	5.85229	4.58867e-06	FBgn0003514	sqh	-1.83229	2.54424e-05
FBgn0029123	SoxN	7.98088	2.18061e-16	FBgn0037726	Dhc1	-7.09644	6.41363e-13	FBgn0037912	sea	0.783069	0.0023959	FBgn0005677	dac	-2.43286	4.2257e-05	FBgn0039258	beta4GalT7	1.28664	3.4567e-12	FBgn0034709	Swim	-2.60722	6.33197e-16	FBgn0026619	Taz	0.897559	5.20122e-06	FBgn0039728	CG7896	-1.79974	2.63574e-05
FBgn0032685	CG10211	9.12365	2.66565e-16	FBgn0039923	MED26	-7.0675	6.48171e-13	FBgn0004647	N	3.19638	0.00288351	FBgn0030163	CG1791	-3.27961	4.2987e-05	FBgn0001197	His2Av	2.69848	3.98175e-12	FBgn0001098	Gdh	-2.01103	7.24398e-16	FBgn0067629	CG33332	1.15952	5.67844e-06	FBgn0261641	CG42724	-0.722197	2.85913e-05
FBgn0001965	Sos	1.88236	2.90867e-16	FBgn0038526	CG14327	-12.269	1.85557e-12	FBgn0030479	Rbp1-like	0.375107	0.0031712	FBgn0029995	CG2256	-3.48392	5.5051e-05	FBgn0025742	mtm	1.60437	4.91455e-12	FBgn0010611	Hmgs	-1.56272	1.32089e-15	FBgn0027950	MBD-like	0.848656	5.75145e-06	FBgn0027594	drpr	-1.21353	3.34955e-05
FBgn0033749	achi	8.32667	3.06134e-16	FBgn0261565	Lmpt	-6.94207	1.95424e-12	FBgn0262111	f	0.867241	0.00337758	FBgn0031853	TTLL3B	-4.92422	5.56181e-05	FBgn0264895	RapGAP1	1.88035	4.96577e-12	FBgn0039714	Zip99C	-2.91554	1.47736e-15	FBgn0026192	par-6	0.867401	6.14623e-06	FBgn0033844	bbc	-0.683465	3.54547e-05
FBgn0002906	Blm	2.46059	3.13765e-16	FBgn0262737	mub	-2.10908	2.29407e-12	FBgn0035318	CG9018	0.405766	0.00337998	FBgn0039923	MED26	-4.1476	6.0308e-05	FBgn0000559	eEF2	7.3875	5.00146e-12	FBgn0011828	Pxn	-2.16769	1.94418e-15	FBgn0032643	GCS2beta	0.420265	7.29395e-06	FBgn0267429	lovit	-1.3964	3.55158e-05
FBgn0034136	DAT	4.74644	3.68255e-16	FBgn0004647	N	-1.93135	3.69507e-12	FBgn0038197	foxo	0.803934	0.0040725	FBgn0036648	CG4098	-3.50734	6.33422e-05	FBgn0284223	CG46307	2.75731	6.03973e-12	FBgn0026206	mei-P26	-2.64039	2.4798e-15	FBgn0002774	mle	0.750646	7.70269e-06	FBgn0035245	GC	-1.53371	3.56508e-05
FBgn0033183	CG1620	2.25839	3.80672e-16	FBgn0286818	Pdi	-1.55828	5.1262e-12	FBgn0011768	Fdh	0.537413	0.00418562	FBgn0042641	frc	-2.58435	9.94704e-05	FBgn0022959	yps	0.818619	6.10979e-12	FBgn0003748	Treh	-2.65958	2.94628e-15	FBgn0029718	mRpL30	0.707035	8.02717e-06	FBgn0038197	foxo	-1.12303	3.84837e-05
FBgn0032014	CG7840	1.72062	5.60651e-16	FBgn0002413	dco	-6.19659	5.57105e-12	FBgn0035956	Doc2	3.62067	0.0044478	FBgn0261565	Lmpt	-4.08503	0.000100084	FBgn0034267	CG4984	2.28289	6.4342e-12	FBgn0036926	CG7646	-2.38864	3.48424e-15	FBgn0032248	Bug22	1.01127	1.08024e-05	FBgn0031897	CG13784	-0.733604	3.94937e-05
FBgn0086675	fne	3.43597	6.25687e-16	FBgn0004646	ogre	-2.1741	5.85529e-12	FBgn0029082	hbs	0.995721	0.00457093	FBgn0028647	CG11902	-3.61668	0.000109551	FBgn0003139	PpV	1.10976	8.13219e-12	FBgn0003429	slo	-1.9583	3.62644e-15	FBgn0025455	CycT	0.694975	1.13942e-05	FBgn0013733	shot	-1.08587	3.98507e-05
FBgn0026086	Adar	5.60163	7.31577e-16	FBgn0034827	Klp59D	-5.83187	6.18585e-12	FBgn0034577	cpa	0.346944	0.00470918	FBgn0262126	Sec24CD	-0.429936	0.00013783	FBgn0039544	CG12877	2.19753	9.13159e-12	FBgn0017558	Pdk	-1.76169	3.64188e-15	FBgn0031952	cdc14	1.54041	1.27393e-05	FBgn0263968	nonC	-0.799747	4.6245e-05
FBgn0032796	cyst	1.93419	7.6414e-16	FBgn0266404	asRNA:CR45044	-1.51941	8.50024e-12	FBgn0011715	Snr1	0.435966	0.00478014	FBgn0000064	Ald1	-4.59939	0.000233286	FBgn0046697	Ppr-Y	2.20957	9.26958e-12	FBgn0028697	RpL15	-0.948277	4.64318e-15	FBgn0259243	Pka-R1	1.94149	1.43995e-05	FBgn0002772	Mlc1	-1.66288	4.79094e-05
FBgn0011701	repo	3.15968	7.66126e-16	FBgn0262617	Nuak	-1.67157	9.47894e-12	FBgn0036825	RpL26	0.424046	0.00494633	FBgn0032816	Nf-YB	-2.69821	0.000234574	FBgn0027052	STUB1	1.47855	9.63421e-12	FBgn0030662	Chsy	-4.38084	5.7361e-15	FBgn0038313	CG4338	0.743068	1.52775e-05	FBgn0267428	DIP-lambda	-1.44338	4.8951e-05
FBgn0264975	Nrg	2.93289	8.35626e-16	FBgn0000253	Cam	-1.81117	1.79843e-11	FBgn0014026	RpL7A	0.389957	0.00502912	FBgn0259243	Pka-R1	-3.51201	0.000296324	FBgn0011704	RnrS	2.08007	1.20778e-11	FBgn0030745	CG4239	-1.79361	6.14435e-15	FBgn0035675	CG6610	1.40923	1.58139e-05	FBgn0010620	CG10939	-1.51155	5.12967e-05
FBgn0262593	Shab	2.26776	9.55506e-16	FBgn0036926	CG7646	-1.22029	2.26955e-11	FBgn0010412	RpS19a	0.496478	0.00522703	FBgn0033484	CG2269	-2.04586	0.000378744	FBgn0025709	CNT2	2.80195	1.21979e-11	FBgn0265191	Gyg	-1.62275	6.84602e-15	FBgn0284223	CG46307	1.77663	1.58238e-05	FBgn0003676	CCT1	-1.70968	5.73956e-05
FBgn0046697	Ppr-Y	2.67111	1.00781e-15	FBgn0014863	Mlp84B	-2.26777	2.92433e-11	FBgn0015949	hrg	3.33585	0.00532502	FBgn0010825	Gug	-1.07849	0.000384382	FBgn0005586	Rab3	2.65046	1.31258e-11	FBgn0261565	Lmpt	-2.67288	1.00787e-14	FBgn0034433	EndoB	1.04854	1.76315e-05	FBgn0003429	slo	-1.06938	6.09159e-05
FBgn0002569	Mal-A2	5.80531	1.21323e-15	FBgn0003339	Scr	-3.83734	3.14801e-11	FBgn0036862	Gbs-76A	0.565612	0.00541879	FBgn0031760	Tsp26A	-3.66763	0.000385806	FBgn0267431	Myo81F	2.21996	1.41747e-11	FBgn0034703	CG3045	-2.7408	1.1008e-14	FBgn0037718	P58IPK	0.758714	1.80658e-05	FBgn0261269	conv	-1.50953	6.88418e-05
FBgn0265464	Traf6	8.79975	1.6195e-15	FBgn0025678	CaBP1	-1.65483	3.33045e-11	FBgn0040066	wds	0.357653	0.00550132	FBgn0037375	kat-60L1	-3.03628	0.000403098	FBgn0031090	Rab35	3.6589	1.49922e-11	FBgn0025382	Rab27	-2.52131	1.38044e-14	FBgn0034650	NC2alpha	0.440254	1.85889e-05	FBgn0034572	CG9346	-0.944026	7.6011e-05
FBgn0262699	fzr	2.33952	1.68376e-15	FBgn0032373	Vha100-5	-4.5017	4.99311e-11	FBgn0285949	RpL31	0.409835	0.00573168	FBgn0010014	CanB	-5.1256	0.000403098	FBgn0262699	fzr	1.97706	1.80434e-11	FBgn0028325	Pdha	-1.92754	2.02777e-14	FBgn0035294	Mfap1	0.498046	2.06156e-05	FBgn0037085	Neu2	-1.4622	7.74678e-05
FBgn0260794	ctrip	2.26825	1.73772e-15	FBgn0029133	REG	-1.69125	5.02565e-11	FBgn0030063	CG1789	0.359458	0.00573168	FBgn0035094	CG9380	-3.47515	0.000405655	FBgn0033810	CG4646	1.20892	1.94186e-11	FBgn0025682	scf	-2.66199	2.07715e-14	FBgn0034001	mRpL41	1.05289	2.19697e-05	FBgn0259139	glo	-0.665148	7.9458e-05
FBgn0033443	CG1698	1.50318	2.36675e-15	FBgn0000064	Ald1	-8.12491	5.5444e-11	FBgn0034138	RpS15	0.517296	0.00613871	FBgn0264962	Pcf11	-1.13373	0.000458789	FBgn0015299	Ssb-c31a	1.14948	2.00302e-11	FBgn0267740	asRNA:CR46071	-3.0559	2.10555e-14	FBgn0038234	mRpL11	0.703987	2.24238e-05	FBgn0027108	Inx2	-1.74166	7.95492e-05
FBgn0036298	nst	6.63021	2.78967e-15	FBgn0031273	CG2839	-5.99816	6.76029e-11	FBgn0261596	RpS24	0.41435	0.00691437	FBgn0000261	Cat	-3.62803	0.000515563	FBgn0035398	Cht7	3.03704	2.16671e-11	FBgn0267385	PyK	-1.79559	2.28352e-14	FBgn0263106	DnaJ-1	0.796939	2.31298e-05	FBgn0250867	CG42238	-1.25378	8.46718e-05
FBgn0027621	Pfrx	4.17691	4.96996e-15	FBgn0039908	Asator	-3.30614	7.07742e-11	FBgn0040950	Muc26B	2.34902	0.00715052	FBgn0266137	Dop1R2	-2.04367	0.000555263	FBgn0026196	nop5	1.24823	2.22349e-11	FBgn0002622	RpS3	-1.17299	2.98148e-14	FBgn0027364	Six4	1.30998	3.11732e-05	FBgn0026141	Cdlc2	-1.52351	8.46718e-05
FBgn0041775	tral	1.473	5.58565e-15	FBgn0034051	Mlf	-1.5601	7.31833e-11	FBgn0013674	mt:CoI	3.09609	0.00716493	FBgn0250906	Pgk	-3.06535	0.000628345	FBgn0001186	Hex-A	2.43501	2.61008e-11	FBgn0286511	Pld	-1.67791	3.00678e-14	FBgn0035983	CG4080	1.38207	3.14233e-05	FBgn0010774	Ref1	-0.402469	9.79078e-05
FBgn0262871	lute	1.50414	9.10025e-15	FBgn0250906	Pgk	-5.24749	8.55478e-11	FBgn0031264	CG11835	0.452435	0.00744346	FBgn0037653	Iru	-0.634123	0.000748591	FBgn0031284	PGAP2	1.40829	2.71152e-11	FBgn0025678	CaBP1	-4.63311	3.62211e-14	FBgn0038868	CG5862	1.18246	3.35074e-05	FBgn0004598	Fur2	-2.26606	0.00011069
FBgn0028371	jbug	4.08086	1.31789e-14	FBgn0030915	CG6179	-1.24887	9.13527e-11	FBgn0034422	CG7137	0.390716	0.00824965	FBgn0028858	CG10839	-3.71482	0.000753013	FBgn0004509	Fur1	3.26891	3.08696e-11	FBgn0023179	amon	-2.50008	3.72047e-14	FBgn0037843	CG4511	0.630755	3.35074e-05	FBgn0002525	Lam	-1.2635	0.000114843
FBgn0014011	Rac2	1.3792	1.43684e-14	FBgn0003117	pnr	-2.59286	9.59523e-11	FBgn0011769	Fdx1	0.671894	0.00835584	FBgn0032821	CdGAPr	-1.93498	0.000774119	FBgn0259685	crb	2.85323	3.19293e-11	FBgn0004654	Pgd	-1.5252	3.76509e-14	FBgn0010287	Trf	1.6188	3.58034e-05	FBgn0086129	snama	-0.707149	0.000121725
FBgn0032214	CG4968	1.59427	1.72786e-14	FBgn0033454	CG1671	-2.81442	1.05033e-10	FBgn0262467	Scox	0.434027	0.00871977	FBgn0002413	dco	-3.29854	0.000823289	FBgn0261524	lic	2.12286	3.83894e-11	FBgn0014026	RpL7A	-1.00296	4.19962e-14	FBgn0015222	Fer1HCH	1.97257	3.94937e-05	FBgn0286511	Pld	-0.908163	0.000131282
FBgn0267978	ap	5.48807	2.32191e-14	FBgn0264978	Slh	-0.535606	1.13833e-10	FBgn0261555	CG42673	0.736433	0.00922425	FBgn0266757	mfr	-2.35062	0.000945096	FBgn0260794	ctrip	1.88019	4.62827e-11	FBgn0030638	CG11655	-1.4432	6.35274e-14	FBgn0004513	Mdr65	4.02759	3.9714e-05	FBgn0039302	Nup358	-0.74613	0.000136937
FBgn0028509	CenG1A	7.74475	3.31252e-14	FBgn0035993	Nf-YA	-1.90603	1.32763e-10	FBgn0005777	PpD3	1.81716	0.00951516	FBgn0013810	Dhc36C	-1.80492	0.00101956	FBgn0028509	CenG1A	2.34314	5.20691e-11	FBgn0263983	CG43732	-2.62173	8.81184e-14	FBgn0030474	CG15747	0.501256	4.32776e-05	FBgn0027844	CAH1	-1.51263	0.000139011
FBgn0013726	pnut	1.3591	3.94037e-14	FBgn0264001	bru3	-1.89832	1.38824e-10					FBgn0053105	p24-2	-3.50438	0.00109198	FBgn0002183	dre4	0.972321	5.26032e-11	FBgn0266599	Hsc70-4	-20.6627	2.12911e-13	FBgn0011232	scat	0.851955	4.34756e-05	FBgn0004169	up	-1.56485	0.000140236
FBgn0053138	AGBE	1.18811	4.24095e-14	FBgn0013303	Nca	-2.03529	1.44892e-10					FBgn0264492	CkIIalpha	-3.11543	0.00125035	FBgn0039861	pasha	1.70489	5.45715e-11	FBgn0260960	Baldspot	-1.41872	2.37765e-13	FBgn0027607	CG8230	0.607997	4.43391e-05	FBgn0001217	Hsc70-2	-0.646355	0.000140278
FBgn0000463	Dl	7.67189	4.968e-14	FBgn0261243	Psa	-4.4027	1.48787e-10					FBgn0063670	CG40228	-3.54558	0.00129276	FBgn0039580	Gfat2	1.67276	5.97831e-11	FBgn0004647	N	-2.01751	4.93515e-13	FBgn0001148	gsb	1.48058	5.05784e-05	FBgn0013674	mt:CoI	-7.13293	0.000143148
FBgn0035769	CTCF	2.79794	6.02658e-14	FBgn0021767	org-1	-3.55442	1.48787e-10					FBgn0034650	NC2alpha	-0.338675	0.00133995	FBgn0264006	dysc	2.38164	6.07763e-11	FBgn0031975	Tg	-1.58467	5.32552e-13	FBgn0038166	CG9588	0.511955	5.29476e-05	FBgn0033246	ACC	-0.645156	0.000145518
FBgn0030038	CG1440	4.63332	6.76662e-14	FBgn0001218	Hsc70-3	-1.07041	2.27761e-10					FBgn0037098	Wnk	-0.58557	0.00153281	FBgn0267497	28SrRNA:CR45837	10.2913	6.16236e-11	FBgn0038197	foxo	-1.8333	6.00884e-13	FBgn0036862	Gbs-76A	1.2372	5.29945e-05	FBgn0020887	Su(z)12	-0.88097	0.000146798
FBgn0010300	brat	9.45327	1.30487e-13	FBgn0001092	Gapdh2	-5.47271	2.36034e-10					FBgn0262738	norpA	-0.849775	0.00171629	FBgn0016984	sktl	1.01721	1.13533e-10	FBgn0014141	cher	-2.77025	6.67288e-13	FBgn0000536	eas	0.621577	5.33367e-05	FBgn0033716	Den1	-1.35038	0.000211169
FBgn0029663	CG10804	2.59701	1.65672e-13	FBgn0004797	mdy	-2.29744	2.60989e-10					FBgn0085819	28SrRNA-Psi:CR41609	-3.89684	0.00177634	FBgn0035243	CG13926	1.32401	1.41019e-10	FBgn0265003	koi	-1.40238	6.72323e-13	FBgn0032240	CG17768	0.873673	5.35824e-05	FBgn0026721	fat-spondin	-1.25233	0.000253075
FBgn0035398	Cht7	3.45291	1.78129e-13	FBgn0028888	CG4168	-2.2636	2.79655e-10					FBgn0030577	CG5334	-4.30299	0.00199502	FBgn0002638	Rcc1	2.8558	1.68896e-10	FBgn0013733	shot	-2.06237	6.90567e-13	FBgn0028992	sds22	0.560705	6.6071e-05	FBgn0035348	CG16758	-0.463408	0.000258439
FBgn0004648	svr	3.08701	2.38957e-13	FBgn0052311	zormin	-2.47234	3.1087e-10					FBgn0284220	Top2	-0.42533	0.00201597	FBgn0011291	Taf11	1.41717	2.01956e-10	FBgn0263782	Hmgcr	-1.78873	7.19206e-13	FBgn0035714	CG8549	0.56218	6.88446e-05	FBgn0263780	CG17684	-1.35873	0.000261865
FBgn0043900	pygo	7.47577	3.26007e-13	FBgn0020496	CtBP	-5.55231	4.24562e-10					FBgn0003371	sgg	-0.646864	0.00225418	FBgn0026749	Yippee	2.17155	2.19117e-10	FBgn0011768	Fdh	-1.3506	7.21235e-13	FBgn0026411	Lim1	1.81694	7.25365e-05	FBgn0025682	scf	-1.32845	0.000273445
FBgn0265184	CG44249	1.15724	3.40033e-13	FBgn0029995	CG2256	-4.46443	4.50949e-10					FBgn0052767	CG32767	-3.66283	0.00240574	FBgn0052423	shep	2.01674	2.23263e-10	FBgn0039137	Epp	-1.27391	9.8025e-13	FBgn0030465	CG15743	0.658439	7.62542e-05	FBgn0038744	CG4733	-0.723099	0.000277881
FBgn0261854	aPKC	2.35479	3.73431e-13	FBgn0266757	mfr	-3.95451	4.79768e-10					FBgn0029992	Upf2	-2.8342	0.00240574	FBgn0264975	Nrg	2.25703	2.68853e-10	FBgn0038277	RpS5b	-1.02812	1.12273e-12	FBgn0042710	Hex-t2	0.505216	8.05621e-05	FBgn0285955	cv-c	-0.880658	0.000288477
FBgn0035142	Hipk	1.69249	3.95594e-13	FBgn0053105	p24-2	-6.14818	6.32247e-10					FBgn0020496	CtBP	-2.91417	0.00259571	FBgn0261111	BHD	2.09584	2.7482e-10	FBgn0026150	ApepP	-2.15577	1.19371e-12	FBgn0029133	REG	1.09311	8.33691e-05	FBgn0263197	Patronin	-1.09093	0.000329766
FBgn0037648	CG11975	1.27242	6.25274e-13	FBgn0001122	Galphao	-1.24027	6.66189e-10					FBgn0003885	alphaTub84D	-3.96202	0.00268426	FBgn0266199	asRNA:CR44894	1.6489	2.76196e-10	FBgn0263231	bel	-1.26356	1.329e-12	FBgn0262560	wcd	0.458579	9.75168e-05	FBgn0000253	Cam	-1.46891	0.000331606
FBgn0033088	PGAP3	3.74344	6.9556e-13	FBgn0039501	TTLL6B	-5.94377	6.94117e-10					FBgn0003071	Pfk	-1.32591	0.0027081	FBgn0034447	CG7744	1.3658	2.84219e-10	FBgn0284243	betaTub56D	-2.01152	1.65437e-12	FBgn0037656	CG11986	1.25554	9.82999e-05	FBgn0267791	HnRNP-K	-0.393358	0.000336733
FBgn0027052	STUB1	1.53601	8.57877e-13	FBgn0028858	CG10839	-6.41812	6.98531e-10					FBgn0004103	Pp1-87B	-2.69662	0.00284557	FBgn0051550	CG31550	0.962552	3.38182e-10	FBgn0024320	Npc1a	-2.33443	1.70849e-12	FBgn0031284	PGAP2	0.884768	0.00010042	FBgn0037098	Wnk	-0.696803	0.00034053
FBgn0031857	LUBEL	4.11185	9.55887e-13	FBgn0024986	CG3719	-6.78807	8.5744e-10					FBgn0025866	CalpB	-0.646026	0.00336388	FBgn0086370	sra	0.948427	3.4235e-10	FBgn0003464	sol	-1.42582	1.97859e-12	FBgn0029503	mora	0.465632	0.000108349	FBgn0283712	LIMK1	-0.951388	0.000347182
FBgn0037356	CG12170	2.15991	1.21422e-12	FBgn0011566	Smyd3	-4.16591	8.61254e-10					FBgn0035690	CG10274	-0.56598	0.00352849	FBgn0003386	Shaw	1.81268	3.47841e-10	FBgn0266488	CG45087	-1.86768	2.12099e-12	FBgn0264694	mgr	0.64109	0.000125621	FBgn0039140	Miro	-0.871487	0.000347182
FBgn0036846	MESR6	1.23748	1.41661e-12	FBgn0035799	CG14838	-2.85111	1.06152e-09					FBgn0260934	par-1	-0.422553	0.00374454	FBgn0053909	His4:CG33909	4.10086	3.52901e-10	FBgn0013325	RpL11	-0.856	2.47368e-12	FBgn0032429	CG5446	0.851533	0.000130925	FBgn0002789	Mp20	-1.41316	0.000351576
FBgn0000559	eEF2	7.55866	1.48835e-12	FBgn0034618	CG9485	-1.02153	1.10256e-09					FBgn0287599	CG46468	-0.68081	0.00417101	FBgn0003651	svp	1.56375	3.93308e-10	FBgn0267376	SelR	-2.18297	2.62739e-12	FBgn0031361	CG17652	0.558616	0.000130925	FBgn0005674	GluProRS	-0.84512	0.000362941
FBgn0010194	Wnt5	4.12781	1.60382e-12	FBgn0264607	CaMKII	-1.44182	1.11135e-09					FBgn0034827	Klp59D	-2.55842	0.00457093	FBgn0030945	Ing3	1.02291	4.11374e-10	FBgn0033663	ERp60	-1.14397	3.18175e-12	FBgn0250903	lmgA	1.04117	0.000131282	FBgn0085446	CG34417	-1.09941	0.00036893
FBgn0035956	Doc2	10.2349	1.83766e-12	FBgn0011828	Pxn	-1.64939	1.17246e-09					FBgn0032731	Swip-1	-0.666491	0.00457093	FBgn0250788	beta-Spec	2.25649	5.15164e-10	FBgn0051999	CG31999	-2.22824	3.4567e-12	FBgn0030082	HP1b	0.645471	0.000135303	FBgn0034703	CG3045	-1.31282	0.000403357
FBgn0004647	N	7.20696	1.87666e-12	FBgn0028647	CG11902	-5.33028	1.19814e-09					FBgn0283509	Phm	-3.26687	0.00499383	FBgn0086356	tum	1.92055	5.55991e-10	FBgn0052373	CG32373	-2.09672	3.87229e-12	FBgn0032054	Uba4	0.532531	0.000140278	FBgn0022710	Ac13E	-0.817738	0.00040541
FBgn0263197	Patronin	1.99957	1.98601e-12	FBgn0003499	sr	-1.45839	1.20429e-09					FBgn0053094	Synd	-1.51988	0.00502042	FBgn0030452	MFS10	3.38238	5.72983e-10	FBgn0035348	CG16758	-2.33867	6.79555e-12	FBgn0034009	CG8155	1.8211	0.000141025	FBgn0261439	SdhA	-1.83717	0.000405482
FBgn0029896	CG3168	2.55512	2.05684e-12	FBgn0283509	Phm	-7.23387	1.46182e-09					FBgn0011826	Pp2B-14D	-2.13482	0.0054331	FBgn0034314	nopo	2.30551	5.8536e-10	FBgn0027580	PCB	-1.99228	7.14031e-12	FBgn0037263	slx1	0.851739	0.000159719	FBgn0024285	Srp54	-0.48521	0.000423476
FBgn0283681	Tcs3	1.11862	2.29498e-12	FBgn0267431	Myo81F	-2.9481	1.72868e-09					FBgn0031273	CG2839	-2.66584	0.00550132	FBgn0031047	Rcd-1	1.45301	5.8536e-10	FBgn0003964	usp	-2.3672	8.59992e-12	FBgn0267588	asRNA:CR45926	0.577577	0.000161996	FBgn0040849	Ir41a	-0.794863	0.000438944
FBgn0000163	baz	4.93164	2.37962e-12	FBgn0024432	Dlc90F	-5.2702	1.80277e-09					FBgn0013675	mt:CoII	-3.44423	0.00580465	FBgn0034975	enok	1.45001	6.38394e-10	FBgn0037655	Kcmf1	-1.4685	1.01135e-11	FBgn0262559	Mdh2	0.852165	0.000163432	FBgn0266098	rg	-1.03557	0.000448636
FBgn0033810	CG4646	1.2438	2.59073e-12	FBgn0037202	Ssl1	-1.484	1.99017e-09					FBgn0287724	Ca-beta	-0.39196	0.0061297	FBgn0267978	ap	4.03031	7.16807e-10	FBgn0052241	CG32241	-3.37772	1.34995e-11	FBgn0030802	DENR	0.807978	0.000173371	FBgn0034660	Loxl2	-1.72319	0.000477749
FBgn0038862	Usp8	4.79083	3.26003e-12	FBgn0030177	CG2972	-0.831098	2.24398e-09					FBgn0261385	scra	-0.820239	0.00617538	FBgn0032249	TBC1D16	3.71797	1.15894e-09	FBgn0262782	Mdh1	-1.703	1.48775e-11	FBgn0265575	yin	1.09723	0.000178288	FBgn0003277	RpII215	-0.523953	0.000479774
FBgn0263757	Rpb4	1.56466	3.60253e-12	FBgn0027339	jim	-3.58545	2.29404e-09					FBgn0013811	Dhc62B	-2.58001	0.00686846	FBgn0025674	CycK	1.2243	1.26107e-09	FBgn0041585	Orai	-2.0517	1.63613e-11	FBgn0036204	Tim13	1.06732	0.000187664	FBgn0261238	Alh	-1.35069	0.000505083
FBgn0014366	noi	0.622258	3.87739e-12	FBgn0265575	yin	-1.62229	2.32096e-09					FBgn0013812	Dhc93AB	-3.04815	0.00692143	FBgn0001247	Ide	1.6205	1.32244e-09	FBgn0004507	GlyP	-1.8547	2.49938e-11	FBgn0040368	eIF4E7	0.766769	0.000224055	FBgn0014141	cher	-1.38652	0.000505083
FBgn0267431	Myo81F	2.25057	4.02624e-12	FBgn0030976	CG7378	-1.47693	2.46828e-09					FBgn0263979	Caf1-55	-0.288887	0.00693673	FBgn0005386	ash1	1.6897	1.64554e-09	FBgn0039728	CG7896	-2.79173	2.67209e-11	FBgn0037726	Dhc1	2.47032	0.000225407	FBgn0050410	Rpi	-0.710169	0.000517366
FBgn0001197	His2Av	2.72978	4.0748e-12	FBgn0264492	CkIIalpha	-5.19137	3.32655e-09					FBgn0261397	didum	-2.60216	0.00752945	FBgn0002899	mus301	2.92877	1.76067e-09	FBgn0250757	CG42235	-1.5207	3.03687e-11	FBgn0030945	Ing3	0.64047	0.000225407	FBgn0042693	wrd	-0.960013	0.000519494
FBgn0039169	Spps	4.48803	4.09624e-12	FBgn0001186	Hex-A	-6.62965	3.64565e-09					FBgn0037657	hyx	-0.447264	0.00759221	FBgn0264495	gpp	2.64266	1.83595e-09	FBgn0266696	Svil	-2.6463	3.34433e-11	FBgn0010803	TrpRS	0.599989	0.000239057	FBgn0058470	CG40470	-1.37066	0.000557461
FBgn0001098	Gdh	4.36382	5.74508e-12	FBgn0034433	EndoB	-1.32193	3.65627e-09					FBgn0003479	spn-A	-0.727498	0.0079599	FBgn0086779	step	1.26234	2.163e-09	FBgn0000038	nAChRbeta1	-2.27369	3.40578e-11	FBgn0027291	Idh3a	0.900409	0.000251953	FBgn0037852	Tpc1	-1.00332	0.000576991
FBgn0029943	Atg5	1.11562	8.32656e-12	FBgn0030662	Chsy	-4.21153	4.07132e-09					FBgn0029905	Nf-YC	-0.360636	0.00808419	FBgn0036298	nst	2.33295	2.28915e-09	FBgn0036862	Gbs-76A	-1.35952	4.6458e-11	FBgn0262126	Sec24CD	0.579742	0.000261865	FBgn0004885	tok	-0.876287	0.000593658
FBgn0033842	cbc	1.4475	8.63813e-12	FBgn0037375	kat-60L1	-4.51889	4.14068e-09					FBgn0028429	I-2	-2.69651	0.0082871	FBgn0039488	CG6066	1.13622	2.57697e-09	FBgn0013770	Cp1	-1.21108	4.73561e-11	FBgn0039402	Vps2	0.496013	0.000261865	FBgn0011774	Irbp	-1.08677	0.000612554
FBgn0034314	nopo	2.55884	8.76866e-12	FBgn0003885	alphaTub84D	-8.74344	4.29266e-09					FBgn0265623	Su(z)2	-0.580279	0.00849861	FBgn0038799	MFS9	2.74799	3.01158e-09	FBgn0013772	Cyp6a8	-2.57227	5.26032e-11	FBgn0028833	Cmpk	0.708348	0.000262359	FBgn0032859	Arpc2	-1.06812	0.000634199
FBgn0052423	shep	2.16181	9.47894e-12	FBgn0030992	CG33253	-1.11458	6.84647e-09					FBgn0039501	TTLL6B	-2.51456	0.00871977	FBgn0010417	Taf6	0.993938	3.01405e-09	FBgn0267431	Myo81F	-2.20815	9.51337e-11	FBgn0032650	CG7094	1.8928	0.000268505	FBgn0035772	Sh3beta	-1.39247	0.000659821
FBgn0019972	Drice	6.27556	1.09973e-11	FBgn0261238	Alh	-2.15638	8.59492e-09					FBgn0031563	CG10031	-1.43159	0.00900962	FBgn0029798	CG4078	1.31868	3.14275e-09	FBgn0035871	BI-1	-1.34868	9.64028e-11	FBgn0016691	ATPsynO	0.566975	0.000269137	FBgn0266623	asRNA:CR45130	-0.817227	0.000680424
FBgn0003391	shg	2.93376	1.11111e-11	FBgn0023216	Parg	-1.16385	9.14505e-09					FBgn0038653	Octalpha2R	-1.00411	0.00959706	FBgn0032262	CG7384	1.85665	3.49569e-09	FBgn0085753	28SrRNA-Psi:CR40596	-4.5806	1.15064e-10	FBgn0013746	alien	0.630379	0.000277367	FBgn0035890	CG13667	-0.546437	0.000718962
FBgn0015949	hrg	8.58917	1.31707e-11	FBgn0259984	kuz	-4.69339	9.52116e-09					FBgn0013674	mt:CoI	-2.84109	0.00959706	FBgn0039029	CG4704	1.03059	3.88135e-09	FBgn0020238	14-3-3epsilon	-0.864881	1.20626e-10	FBgn0027889	ball	0.572905	0.000279791	FBgn0000547	ed	-1.28949	0.00072017
FBgn0000422	Ddc	4.80211	1.93656e-11	FBgn0003256	rl	-1.69287	1.09181e-08					FBgn0036008	CG3408	-2.35531	0.00999554	FBgn0001311	kkv	1.36349	4.52415e-09	FBgn0041630	Hexo1	-2.00008	1.35667e-10	FBgn0002069	AspRS	0.538051	0.000282203	FBgn0037166	CG11426	-0.595183	0.000730526
FBgn0086129	snama	1.13775	2.00689e-11	FBgn0265356	tn	-4.03783	1.11088e-08									FBgn0032907	CG9272	2.52245	5.23786e-09	FBgn0000064	Ald1	-1.10906	1.36623e-10	FBgn0017457	U2af38	0.646566	0.000287672	FBgn0015222	Fer1HCH	-1.46977	0.000768673
FBgn0025742	mtm	1.54006	2.09973e-11	FBgn0020379	Rfx	-1.6192	1.15373e-08									FBgn0038818	Nep4	3.14061	5.55559e-09	FBgn0031057	Ubqn	-2.68981	1.4163e-10	FBgn0003884	alphaTub84B	1.0131	0.000298979	FBgn0033539	Git	-0.60432	0.000816553
FBgn0030452	MFS10	3.85196	2.74893e-11	FBgn0020660	eIF4B	-0.546094	1.51882e-08									FBgn0027560	Tps1	1.54863	5.65805e-09	FBgn0001122	Galphao	-1.30689	1.43375e-10	FBgn0025866	CalpB	1.07464	0.000299821	FBgn0015778	rin	-0.489082	0.00081982
FBgn0032797	Hasp	1.98546	3.60565e-11	FBgn0028670	Vha100-2	-0.483814	1.76444e-08									FBgn0021814	Vps28	1.48014	5.71792e-09	FBgn0038919	Qsox2	-3.16686	1.51811e-10	FBgn0030341	p24-1	0.6389	0.000301295	FBgn0261552	ps	-0.435675	0.000848637
FBgn0000251	cad	10.1851	3.60565e-11	FBgn0004606	zfh1	-1.07522	1.84289e-08									FBgn0031118	RhoGAP19D	2.03851	5.77547e-09	FBgn0023083	fray	-1.27601	1.54634e-10	FBgn0036648	CG4098	1.6939	0.000327687	FBgn0039229	Saf-B	-0.500366	0.000878101
FBgn0031090	Rab35	3.78932	3.77245e-11	FBgn0000044	Act57B	-2.35098	2.87021e-08									FBgn0029663	CG10804	1.99713	5.91706e-09	FBgn0034051	Mlf	-1.54882	1.56841e-10	FBgn0010387	Acbp2	1.40394	0.000327687	FBgn0032940	Mondo	-0.833789	0.000878585
FBgn0261564	ReepA	1.73056	4.92247e-11	FBgn0026411	Lim1	-2.554	3.03356e-08									FBgn0004638	drk	1.06363	6.04728e-09	FBgn0039757	RpS7	-0.732583	1.63774e-10	FBgn0004855	RpII15	0.618009	0.000329766	FBgn0024191	sip1	-0.770341	0.000878724
FBgn0001247	Ide	1.7425	4.93439e-11	FBgn0030577	CG5334	-8.79293	3.99741e-08									FBgn0030421	Agpat1	1.09578	6.18865e-09	FBgn0027560	Tps1	-2.27046	1.65875e-10	FBgn0267977	mh	0.529747	0.000331163	FBgn0266347	nAChRalpha4	-1.49538	0.000907524
FBgn0004595	pros	1.14894	5.77451e-11	FBgn0250757	CG42235	-1.23189	4.49277e-08									FBgn0010194	Wnt5	3.18056	6.93851e-09	FBgn0001297	kay	-1.68839	1.66744e-10	FBgn0031980	RpL36A	0.991305	0.00033541	FBgn0032956	Cul2	-0.564683	0.000952049
FBgn0267429	lovit	2.69681	6.07317e-11	FBgn0031853	TTLL3B	-6.51492	4.63364e-08									FBgn0002413	dco	0.5639	9.13397e-09	FBgn0034422	CG7137	-0.911314	1.68798e-10	FBgn0039965	Coa7	0.724809	0.000338108	FBgn0287185	nvd	-1.04881	0.00102037
FBgn0025457	Bub3	1.04164	7.75423e-11	FBgn0040038	klhl10	-2.68125	5.40206e-08									FBgn0262871	lute	1.12792	9.42128e-09	FBgn0266064	GlyS	-1.74922	1.70123e-10	FBgn0010269	Dsor1	0.771101	0.000348843	FBgn0284252	Letm1	-0.435091	0.00102977
FBgn0033879	Echs1	2.30875	1.01228e-10	FBgn0016984	sktl	-0.850093	5.4749e-08									FBgn0015818	Spx	0.943427	1.02177e-08	FBgn0004885	tok	-1.53365	1.9061e-10	FBgn0062442	Cisd2	0.993138	0.00036028	FBgn0037232	Suv3	-0.471596	0.00103266
FBgn0035872	Cpsf6	0.872955	1.03708e-10	FBgn0000046	Act87E	-2.05499	5.9699e-08									FBgn0035945	CG5026	0.831448	1.06009e-08	FBgn0262737	mub	-1.91532	2.11556e-10	FBgn0034577	cpa	0.431665	0.000365376	FBgn0034493	CG8908	-0.918813	0.00103266
FBgn0034177	AsnRS-m	1.13081	1.05033e-10	FBgn0030745	CG4239	-1.22862	6.37186e-08									FBgn0016797	fz2	1.76636	1.08002e-08	FBgn0011300	babo	-1.02001	2.32061e-10	FBgn0261266	zuc	1.18071	0.000365995	FBgn0013303	Nca	-1.00159	0.00103266
FBgn0039920	CG11360	3.28492	1.15168e-10	FBgn0051116	ClC-a	-1.20929	6.57473e-08									FBgn0039751	CG1983	1.85114	1.13113e-08	FBgn0000039	nAChRalpha2	-2.78994	2.33089e-10	FBgn0267432	kl-3	2.49927	0.000367217	FBgn0263198	Acn	-0.493737	0.00104301
FBgn0015773	NetA	1.8034	1.22305e-10	FBgn0003416	sl	-1.3512	6.59193e-08									FBgn0041775	tral	1.08963	1.15933e-08	FBgn0265991	Zasp52	-2.31644	2.63261e-10	FBgn0010583	dock	0.555393	0.000379357	FBgn0029121	Sras	-0.80418	0.00106443
FBgn0036556	hzg	1.34668	1.26597e-10	FBgn0010350	Cds	-1.00709	6.71346e-08									FBgn0010382	CycE	3.11303	1.16307e-08	FBgn0000559	eEF2	-1.00274	2.68488e-10	FBgn0026566	CG1307	0.434911	0.000391803	FBgn0085450	Snoo	-0.822015	0.00107169
FBgn0025802	Sbf	1.84213	1.2692e-10	FBgn0036648	CG4098	-2.58394	7.07995e-08									FBgn0032519	CG16957	1.43564	1.2299e-08	FBgn0287767	Cndp2	-1.689	3.02979e-10	FBgn0001197	His2Av	1.17906	0.000391942	FBgn0000546	EcR	-1.30859	0.00109172
FBgn0025800	Smox	0.788221	1.4761e-10	FBgn0024189	sns	-2.22085	8.72647e-08									FBgn0035142	Hipk	1.3365	1.38073e-08	FBgn0001991	Ca-alpha1D	-2.05659	3.43346e-10	FBgn0011787	mRpL12	0.660088	0.0003963	FBgn0029105	alpha-Catr	-0.564119	0.00118298
FBgn0025109	Bem46	1.4802	2.18504e-10	FBgn0016081	fry	-1.27998	8.87461e-08									FBgn0011763	Dp	1.36774	1.38981e-08	FBgn0027556	CG4928	-1.48258	3.47841e-10	FBgn0037167	CG11425	1.08944	0.000403952	FBgn0038167	Lkb1	-0.6356	0.00122337
FBgn0029813	AgmNAT	4.35131	2.33464e-10	FBgn0001227	Hsp67Ba	-2.26007	1.06586e-07									FBgn0263594	lost	1.21466	1.40883e-08	FBgn0002778	mnd	-1.62664	3.53139e-10	FBgn0263593	Lpin	1.93589	0.000414122	FBgn0010100	mAcon1	-0.575466	0.00122337
FBgn0039867	CstF50	3.09457	2.55021e-10	FBgn0266720	Snap24	-2.48797	1.13583e-07									FBgn0000163	baz	3.64431	1.40883e-08	FBgn0035772	Sh3beta	-2.48878	3.95403e-10	FBgn0263112	Mitf	1.17673	0.000427074	FBgn0031390	tho2	-0.508365	0.00127911
FBgn0052062	Rbfox1	3.96721	2.76223e-10	FBgn0000448	Hr3	-1.05609	1.19934e-07									FBgn0011606	Klp3A	2.24886	1.45442e-08	FBgn0032224	Sps2	-1.05839	4.33784e-10	FBgn0039882	Rift	0.48589	0.000434563	FBgn0037312	CG11999	-1.11574	0.00129407
FBgn0031610	Paris	1.61767	2.77971e-10	FBgn0033500	Csgalnact	-3.33512	1.32915e-07									FBgn0037512	CG2616	0.67953	1.48797e-08	FBgn0000557	eEF1alpha2	-1.08077	4.52802e-10	FBgn0053196	dpy	1.82324	0.000449156	FBgn0053653	Cadps	-2.1572	0.0013001
FBgn0005386	ash1	1.74652	3.33214e-10	FBgn0031975	Tg	-1.13763	1.4333e-07									FBgn0010329	Tbh	2.16668	1.54363e-08	FBgn0264492	CkIIalpha	-1.7274	4.75223e-10	FBgn0030063	CG1789	0.452974	0.000466097	FBgn0000709	fliI	-0.779714	0.00130324
FBgn0015838	Vang	2.16895	3.44288e-10	FBgn0267740	asRNA:CR46071	-2.12191	1.51338e-07									FBgn0053138	AGBE	0.898604	1.71481e-08	FBgn0003517	sta	-1.05488	4.7926e-10	FBgn0015286	Rala	0.556081	0.000466097	FBgn0010247	Parp	-0.730743	0.00135999
FBgn0010774	Ref1	0.596447	4.52318e-10	FBgn0030530	jub	-4.34399	1.53494e-07									FBgn0053866	His3:CG33866	2.49721	1.84329e-08	FBgn0004636	Rap1	-1.31186	4.88736e-10	FBgn0266599	Hsc70-4	5.39667	0.000467381	FBgn0262593	Shab	-0.952814	0.00138519
FBgn0039751	CG1983	2.00875	5.07244e-10	FBgn0039714	Zip99C	-1.91858	1.6181e-07									FBgn0053558	mim	1.96866	1.94631e-08	FBgn0264384	lncRNA:CR43836	-1.46245	5.14593e-10	FBgn0027616	Ythdc1	0.548597	0.000472088	FBgn0026015	Top3beta	-0.521504	0.00139073
FBgn0017558	Pdk	1.92299	5.33889e-10	FBgn0267588	asRNA:CR45926	-0.745023	1.63055e-07									FBgn0004049	yrt	1.87604	2.00207e-08	FBgn0015279	Pi3K92E	-1.82325	5.8536e-10	FBgn0053096	CG33096	1.04051	0.000475742	FBgn0266696	Svil	-1.30089	0.00139627
FBgn0032234	gny	1.09148	6.77236e-10	FBgn0001233	Hsp83	-2.54474	1.68901e-07									FBgn0030241	feo	0.942225	2.17176e-08	FBgn0038853	RhoGAP93B	-1.74838	6.41213e-10	FBgn0267431	Myo81F	1.51177	0.000485858	FBgn0263397	Ih	-1.04163	0.00140674
FBgn0029778	RhoGAP5A	1.01687	7.02061e-10	FBgn0266410	CG45050	-0.719991	1.71728e-07									FBgn0029094	asf1	1.08364	2.45031e-08	FBgn0266404	asRNA:CR45044	-2.51165	6.92937e-10	FBgn0031971	Sirup	0.733631	0.000487362	FBgn0013772	Cyp6a8	-1.27948	0.00142964
FBgn0027560	Tps1	1.62054	7.02496e-10	FBgn0263112	Mitf	-6.44152	1.74387e-07									FBgn0013750	Arf51F	1.96368	2.65098e-08	FBgn0026403	Ndg	-2.10673	7.26167e-10	FBgn0261016	clos	1.25314	0.000519811	FBgn0266599	Hsc70-4	-2.20574	0.00154169
FBgn0013303	Nca	1.82491	7.33187e-10	FBgn0024733	RpL10	-0.612918	1.83263e-07									FBgn0050183	CG30183	0.937581	2.65484e-08	FBgn0001075	ft	-1.67364	7.51403e-10	FBgn0265356	tn	1.63937	0.000526543	FBgn0036973	Rbbp5	-0.59054	0.0015728
FBgn0250906	Pgk	0.85959	8.87181e-10	FBgn0024320	Npc1a	-1.70394	1.91981e-07									FBgn0002569	Mal-A2	3.67503	2.65484e-08	FBgn0027561	CG18659	-2.27926	7.96061e-10	FBgn0030421	Agpat1	0.692826	0.000527679	FBgn0031836	CG11050	-0.429197	0.0015728
FBgn0034267	CG4984	1.98879	1.72235e-09	FBgn0031559	CG3513	-2.1326	1.9671e-07									FBgn0032234	gny	0.997164	2.74612e-08	FBgn0285949	RpL31	-0.883493	8.90886e-10	FBgn0031043	Naa20A	1.06461	0.000532183	FBgn0052241	CG32241	-1.54896	0.00158038
FBgn0025684	MFS18	1.35475	1.97457e-09	FBgn0027599	CG2790	-0.925125	2.10762e-07									FBgn0030038	CG1440	3.1993	2.74729e-08	FBgn0003360	sesB	-1.36167	9.24631e-10	FBgn0037110	ORMDL	0.604393	0.00054149	FBgn0034366	Atg7	-0.535818	0.00160478
FBgn0033998	row	1.5776	2.62307e-09	FBgn0030343	ATP7	-0.967525	2.13051e-07									FBgn0034136	DAT	3.02857	2.9846e-08	FBgn0283450	Glo1	-1.13602	9.98686e-10	FBgn0033556	CG12343	0.77727	0.000575043	FBgn0003435	sm	-0.559952	0.00169323
FBgn0033484	CG2269	2.86595	2.71922e-09	FBgn0039137	Epp	-0.910859	2.39487e-07									FBgn0033475	CG12129	0.848129	2.99043e-08	FBgn0035432	ZnT63C	-2.54781	1.01547e-09	FBgn0031603	CG15432	0.764293	0.000582386	FBgn0037759	CG8526	-0.831533	0.00170882
FBgn0027506	EDTP	0.792786	2.77372e-09	FBgn0037802	Sirt6	-1.55501	2.52088e-07									FBgn0003612	Su(var)2-10	0.981389	3.19991e-08	FBgn0064225	RpL5	-0.718141	1.06695e-09	FBgn0051957	CG31957	0.697056	0.000587775	FBgn0004838	Hrb27C	-0.931681	0.00172098
FBgn0038683	CG11779	3.24788	2.93281e-09	FBgn0051803	Rsph9	-3.54672	2.84032e-07									FBgn0011742	Arp2	0.76695	3.45049e-08	FBgn0031728	Hsp60C	-1.15683	1.11539e-09	FBgn0261573	CoRest	0.481034	0.000599647	FBgn0087040	alphaTub67C	-0.842359	0.00175042
FBgn0260755	CG42553	0.500566	3.05661e-09	FBgn0262483	Rbp	-1.08895	2.91597e-07									FBgn0003041	pbl	2.72079	3.51662e-08	FBgn0031617	CG15635	-2.80596	1.31962e-09	FBgn0031677	CG14036	0.687821	0.000621408	FBgn0024320	Npc1a	-1.33531	0.00184181
FBgn0034110	Atg9	1.6627	3.38685e-09	FBgn0040087	p115	-0.648487	2.91922e-07									FBgn0040230	dbo	0.597512	3.61414e-08	FBgn0037529	mRpS9	-1.44305	1.38358e-09	FBgn0000046	Act87E	2.09038	0.000625037	FBgn0045761	CHKov1	-1.14926	0.0018482
FBgn0085432	pan	4.12282	3.86709e-09	FBgn0037529	mRpS9	-1.1933	3.36033e-07									FBgn0263395	hppy	1.92293	3.80157e-08	FBgn0032077	CG9515	-1.85231	1.46615e-09	FBgn0004698	Xpc	0.853701	0.000644888	FBgn0267912	CanA-14F	-0.641017	0.00187571
FBgn0283509	Phm	3.01068	4.51574e-09	FBgn0013733	shot	-1.43968	3.54732e-07									FBgn0283657	Tlk	1.32382	3.89984e-08	FBgn0030327	FucT6	-1.00781	1.50242e-09	FBgn0032000	CG8372	0.787764	0.0006479	FBgn0000163	baz	-1.36466	0.00187571
FBgn0005640	Eip63E	3.45876	4.51574e-09	FBgn0031560	CG16713	-2.30399	3.77989e-07									FBgn0032731	Swip-1	1.30561	3.92712e-08	FBgn0032986	CG3262	-1.32965	1.54361e-09	FBgn0032455	Pih1D1	0.416851	0.00067628	FBgn0036926	CG7646	-1.15083	0.00193053
FBgn0286818	Pdi	1.5198	4.52052e-09	FBgn0029105	alpha-Catr	-0.837861	3.86355e-07									FBgn0016696	Pitslre	1.00191	4.01733e-08	FBgn0262617	Nuak	-1.49399	1.64554e-09	FBgn0050109	CG30109	1.03894	0.000680094	FBgn0266758	Esyt2	-0.675584	0.00193135
FBgn0016797	fz2	1.74894	5.9213e-09	FBgn0052485	CG32485	-2.02578	3.9002e-07									FBgn0011692	pav	2.18803	4.08295e-08	FBgn0261269	conv	-2.18545	1.87675e-09	FBgn0260222	CG42496	1.01651	0.000689862	FBgn0010226	GstS1	-1.49778	0.00195398
FBgn0032036	CG13384	0.992445	7.171e-09	FBgn0003514	sqh	-2.15736	4.42134e-07									FBgn0038862	Usp8	3.44944	4.20485e-08	FBgn0027844	CAH1	-2.29725	1.9186e-09	FBgn0030930	Pgant7	0.354123	0.000712248	FBgn0004242	Syt1	-0.945156	0.00198168
FBgn0037094	CG7611	0.766766	7.91677e-09	FBgn0000024	Ace	-3.68716	4.7486e-07									FBgn0038683	CG11779	2.86756	4.33991e-08	FBgn0017545	RpS3A	-0.982804	2.1193e-09	FBgn0004106	Cdk1	0.652586	0.000712248	FBgn0040273	Spt5	-0.454496	0.0020267
FBgn0263987	spoon	2.04694	8.51484e-09	FBgn0020304	drongo	-1.56516	5.46612e-07									FBgn0039623	CG1951	0.628255	4.39344e-08	FBgn0039562	Gp93	-1.18384	2.12716e-09	FBgn0028662	VhaPPA1-1	0.62516	0.000712326	FBgn0261872	scaf6	-0.483865	0.00208846
FBgn0011704	RnrS	1.74975	8.68211e-09	FBgn0002941	slou	-3.39477	5.62828e-07									FBgn0032704	Jwa	0.766042	4.56378e-08	FBgn0003416	sl	-1.52012	2.2445e-09	FBgn0039908	Asator	1.6396	0.000714071	FBgn0000039	nAChRalpha2	-1.34728	0.00214498
FBgn0034606	ASPP	0.997293	8.68757e-09	FBgn0029727	CG6978	-1.22696	5.80652e-07									FBgn0036702	CG6512	7.21082	4.661e-08	FBgn0050499	Rpe	-1.44266	2.25272e-09	FBgn0019830	colt	0.675906	0.000722091	FBgn0087011	CG41520	-1.13887	0.00216978
FBgn0028688	Rpn7	0.822314	8.77432e-09	FBgn0000579	Eno	-0.824258	5.85806e-07									FBgn0260997	CG42598	1.54062	5.03777e-08	FBgn0035519	CG1309	-1.22298	2.60117e-09	FBgn0039421	CG6036	0.419902	0.000732428	FBgn0035432	ZnT63C	-0.789641	0.0021912
FBgn0030945	Ing3	1.81696	9.48288e-09	FBgn0051960	CG31960	-1.0235	5.86223e-07									FBgn0032456	MRP	1.93324	5.20303e-08	FBgn0037000	ZnT77C	-1.51843	2.96175e-09	FBgn0003464	sol	1.03417	0.000732559	FBgn0011288	Snap25	-1.6544	0.00219862
FBgn0004106	Cdk1	2.1889	1.07496e-08	FBgn0036187	RIOK1	-0.833849	6.06114e-07									FBgn0037093	Cdk12	0.97319	5.67492e-08	FBgn0036187	RIOK1	-0.997048	4.11484e-09	FBgn0015949	hrg	0.467777	0.00077546	FBgn0038046	CG5641	-0.473555	0.0022164
FBgn0262477	FoxP	1.03542	1.30587e-08	FBgn0038653	Octalpha2R	-2.03755	6.84405e-07									FBgn0028343	Ankle2	1.234	6.03348e-08	FBgn0035049	Mmp1	-2.30019	4.5498e-09	FBgn0261555	CG42673	1.05161	0.000779062	FBgn0267770	asRNA:CR46101	-0.971747	0.00222556
FBgn0027106	Inx7	2.70203	1.40379e-08	FBgn0265991	Zasp52	-1.79844	7.17153e-07									FBgn0004647	N	1.92433	7.27863e-08	FBgn0031708	CG7382	-0.841942	4.90863e-09	FBgn0284248	Cyt-c-p	0.847345	0.000818521	FBgn0036892	Lon	-0.309437	0.00226262
FBgn0260997	CG42598	1.57382	1.49953e-08	FBgn0002772	Mlc1	-1.94676	7.82713e-07									FBgn0261823	Asx	1.57845	7.35641e-08	FBgn0031322	CG5001	-1.22904	5.5833e-09	FBgn0029512	Aos1	0.512674	0.000862833	FBgn0029088	disp	-0.848852	0.00236229
FBgn0029866	CG3842	0.945664	1.79399e-08	FBgn0267430	Pzl	-4.45955	8.22998e-07									FBgn0260399	gwl	1.47162	8.52327e-08	FBgn0030151	CG1354	-0.93031	5.77547e-09	FBgn0263697	Uba3	0.455272	0.000880054	FBgn0003742	tra2	-0.336358	0.00237368
FBgn0001180	hb	2.75769	1.82723e-08	FBgn0036662	CG9706	-1.0812	8.76408e-07									FBgn0260749	Utx	0.812903	8.7125e-08	FBgn0263601	mib1	-1.7107	5.86592e-09	FBgn0266711	EloC	0.942586	0.000898854	FBgn0029949	CG15035	-0.8279	0.00239916
FBgn0037093	Cdk12	0.990864	2.09278e-08	FBgn0265191	Gyg	-1.61942	9.10784e-07									FBgn0086657	IKKepsilon	1.59663	9.24927e-08	FBgn0261804	CG42750	-2.7305	5.94289e-09	FBgn0028669	Vha100-3	1.81906	0.000912469	FBgn0025802	Sbf	-0.910025	0.00244576
FBgn0039861	pasha	1.42649	2.38359e-08	FBgn0031424	VGlut	-2.26382	9.59345e-07									FBgn0035593	CG4603	0.789325	9.4796e-08	FBgn0035437	Strip	-2.10817	6.13309e-09	FBgn0067864	Patj	1.15423	0.000947818	FBgn0265194	Trpm	-0.838545	0.00259336
FBgn0261111	BHD	1.82389	3.03356e-08	FBgn0033663	ERp60	-0.793656	1.00072e-06									FBgn0266626	asRNA:CR45133	1.48344	1.14044e-07	FBgn0261596	RpS24	-0.870281	6.18865e-09	FBgn0035471	Sc2	0.376016	0.000952049	FBgn0038641	ChT	-0.857936	0.0026136
FBgn0039580	Gfat2	1.39241	3.17818e-08	FBgn0031617	CG15635	-2.25867	1.18165e-06									FBgn0260003	Dys	1.40614	1.29062e-07	FBgn0036566	ClC-c	-0.767353	6.30846e-09	FBgn0043455	CG5986	0.424958	0.000954495	FBgn0023518	trr	-0.79989	0.00264821
FBgn0004606	zfh1	2.961	3.40343e-08	FBgn0086558	Ubi-p5E	-1.2161	1.20481e-06									FBgn0261617	nej	1.16738	1.3034e-07	FBgn0011760	ctp	-1.90776	6.3134e-09	FBgn0000317	ck	0.946632	0.000977125	FBgn0004907	14-3-3zeta	-2.25109	0.00273695
FBgn0034933	CG3735	0.83296	3.45211e-08	FBgn0010287	Trf	-1.81297	1.21166e-06									FBgn0014011	Rac2	0.956502	1.30472e-07	FBgn0259824	Hip14	-1.63438	6.42998e-09	FBgn0000273	Pka-C1	1.63884	0.000986238	FBgn0034709	Swim	-0.996733	0.00291653
FBgn0266348	lncRNA:CR44997	2.25413	3.84752e-08	FBgn0039928	Cals	-1.0996	1.33581e-06									FBgn0002989	okr	1.10579	1.36757e-07	FBgn0029969	CG10932	-2.12353	6.78676e-09	FBgn0013674	mt:CoI	3.43031	0.00102977	FBgn0001208	Hn	-1.20243	0.00292263
FBgn0031047	Rcd-1	1.26811	3.88734e-08	FBgn0015268	Nap1	-0.779212	1.34148e-06									FBgn0263112	Mitf	1.7846	1.38927e-07	FBgn0010113	hdc	-1.34034	6.89381e-09	FBgn0039209	REPTOR	0.400302	0.00104568	FBgn0029905	Nf-YC	-0.400022	0.00297699
FBgn0029992	Upf2	1.29948	3.98532e-08	FBgn0037239	Sfxn1-3	-0.760234	1.45939e-06									FBgn0032031	CG13390	0.654746	1.38927e-07	FBgn0040309	Jafrac1	-2.08332	7.21845e-09	FBgn0035122	mRpL17	0.746264	0.00104568	FBgn0029093	cathD	-1.72458	0.00297956
FBgn0263594	lost	1.15603	3.99741e-08	FBgn0010611	Hmgs	-0.927694	1.57542e-06									FBgn0033879	Echs1	1.87071	1.38959e-07	FBgn0037433	CG17919	-1.91385	7.36385e-09	FBgn0004363	porin	0.536117	0.00105164	FBgn0020304	drongo	-0.964929	0.00299244
FBgn0034447	CG7744	1.16842	4.02462e-08	FBgn0052767	CG32767	-5.33351	1.5844e-06									FBgn0265257	CG44271	1.93454	1.39234e-07	FBgn0039738	Mgat2	-1.19594	8.57312e-09	FBgn0036545	GXIVsPLA2	1.70347	0.00112355	FBgn0030687	Rpc160	-0.513625	0.00299755
FBgn0032249	TBC1D16	3.58094	4.26418e-08	FBgn0038391	GATAe	-2.34764	1.63666e-06									FBgn0003479	spn-A	1.4914	1.39234e-07	FBgn0039798	CG11313	-1.52246	9.25213e-09	FBgn0010438	mtSSB	0.692539	0.00113089	FBgn0025742	mtm	-0.394347	0.00307134
FBgn0028343	Ankle2	1.21959	5.18233e-08	FBgn0033204	CG2065	-1.67535	1.74023e-06									FBgn0032822	CG10466	1.1367	1.42159e-07	FBgn0032195	CG4908	-0.988292	1.05973e-08	FBgn0038387	blp	0.60705	0.00114414	FBgn0265434	zip	-0.639579	0.0031025
FBgn0034727	mRpS29	0.744044	5.99484e-08	FBgn0028325	Pdha	-1.17962	1.9133e-06									FBgn0002905	PolQ	1.69551	1.435e-07	FBgn0010217	ATPsynbeta	-0.795986	1.08654e-08	FBgn0001977	CIAPIN1	0.44409	0.00122166	FBgn0005585	Calr	-0.577814	0.00313312
FBgn0265174	PIG-V	1.56075	6.14471e-08	FBgn0013674	mt:CoI	-1.32963	2.0359e-06									FBgn0039066	EloA	0.624489	1.55379e-07	FBgn0085446	CG34417	-1.73234	1.15191e-08	FBgn0035249	CG17249	0.520208	0.00122238	FBgn0001986	Mtr4	-0.46039	0.0032342
FBgn0024945	NitFhit	0.658517	6.27868e-08	FBgn0035909	ergic53	-1.20252	2.0821e-06									FBgn0035027	CG3511	0.734623	1.66665e-07	FBgn0031635	tank	-4.13636	1.18331e-08	FBgn0038861	Trm7-34	0.613753	0.00122337	FBgn0262983	CG43291	-1.37187	0.00326633
FBgn0263112	Mitf	1.81865	6.47464e-08	FBgn0029980	CG10778	-1.17521	2.12638e-06									FBgn0085451	htk	1.27698	1.78199e-07	FBgn0029121	Sras	-1.326	1.24589e-08	FBgn0035141	Cypl	0.717592	0.00122337	FBgn0030878	CG6769	-0.434757	0.00327896
FBgn0086356	tum	1.02854	6.62074e-08	FBgn0011826	Pp2B-14D	-3.33305	2.20443e-06									FBgn0033088	PGAP3	2.56439	1.80324e-07	FBgn0029176	eEF1gamma	-0.999644	1.31847e-08	FBgn0031976	CG7367	0.75959	0.00122337	FBgn0283477	SF2	-0.395869	0.00331279
FBgn0010417	Taf6	0.888668	7.32494e-08	FBgn0004103	Pp1-87B	-3.88738	2.29429e-06									FBgn0025455	CycT	0.771578	1.81547e-07	FBgn0023216	Parg	-1.16918	1.35544e-08	FBgn0039732	CG15525	0.576166	0.00125414	FBgn0035993	Nf-YA	-0.400892	0.0033525
FBgn0261872	scaf6	0.7961	8.5853e-08	FBgn0004507	GlyP	-1.28619	2.29549e-06									FBgn0027506	EDTP	0.703636	1.85219e-07	FBgn0262866	S6kII	-1.64051	1.49566e-08	FBgn0032236	mRpS7	0.366021	0.00125804	FBgn0287614	lncRNA:CR46483	-1.42102	0.00335717
FBgn0050183	CG30183	0.888398	8.79345e-08	FBgn0262740	Evi5	-1.15643	2.32505e-06									FBgn0011660	Pms2	1.72643	1.94979e-07	FBgn0041342	Pcyt1	-1.14913	1.52208e-08	FBgn0261791	SNRPG	0.892706	0.0013223	FBgn0266084	Fhos	-0.722377	0.00354747
FBgn0283712	LIMK1	1.31079	8.95296e-08	FBgn0002622	RpS3	-0.721789	2.39232e-06									FBgn0001139	gro	1.46601	2.38961e-07	FBgn0029980	CG10778	-1.43088	1.57189e-08	FBgn0028700	RfC38	0.862833	0.0013223	FBgn0033088	PGAP3	-1.42071	0.00359747
FBgn0001123	Galphas	0.953945	8.9577e-08	FBgn0058470	CG40470	-0.647777	2.54311e-06									FBgn0034059	CG8320	0.934408	2.47213e-07	FBgn0032518	RpL24	-0.768119	1.58347e-08	FBgn0028380	fal	1.25297	0.00133699	FBgn0052944	CG32944	-1.87273	0.00360339
FBgn0010292	bys	0.506967	9.12167e-08	FBgn0039757	RpS7	-0.536043	2.65287e-06									FBgn0040080	pins	2.45043	2.53141e-07	FBgn0037166	CG11426	-0.942898	1.68611e-08	FBgn0030121	Cfp1	0.618193	0.00134978	FBgn0000422	Ddc	-1.72277	0.00364133
FBgn0011692	pav	1.87781	1.06095e-07	FBgn0015222	Fer1HCH	-2.25797	2.65962e-06									FBgn0260755	CG42553	0.44181	2.54501e-07	FBgn0034521	Mgat1	-1.3532	1.71481e-08	FBgn0261697	tctn	0.554916	0.00135101	FBgn0003963	ush	-0.658085	0.00369254
FBgn0053558	mim	1.84381	1.14188e-07	FBgn0032940	Mondo	-1.08766	2.96084e-06									FBgn0037085	Neu2	1.8543	2.55923e-07	FBgn0037328	RpL35A	-1.24798	1.91245e-08	FBgn0025608	Faf2	1.26995	0.00138579	FBgn0035049	Mmp1	-1.14224	0.00371497
FBgn0037512	CG2616	0.628014	1.20331e-07	FBgn0031260	Spp	-1.09884	3.01691e-06									FBgn0053910	His2B:CG33910	1.83948	2.79077e-07	FBgn0036519	CG7650	-1.42876	1.91762e-08	FBgn0013303	Nca	1.07326	0.00139699	FBgn0027780	Aasdh	-0.486208	0.00373781
FBgn0002734	E(spl)mdelta-HLH	2.75769	1.45443e-07	FBgn0037655	Kcmf1	-0.989145	3.02447e-06									FBgn0037327	PEK	1.90168	2.88815e-07	FBgn0003076	Pgm1	-1.15314	2.2935e-08	FBgn0262111	f	0.984773	0.00141357	FBgn0265998	Doa	-0.686671	0.00378093
FBgn0261930	vnd	3.74279	1.46245e-07	FBgn0263593	Lpin	-2.75567	3.07022e-06									FBgn0034158	CG5522	0.686204	2.99283e-07	FBgn0037351	RpL13A	-0.743788	2.30662e-08	FBgn0034361	mRpS28	0.804042	0.00143353	FBgn0283680	IP3K2	-0.548858	0.0037922
FBgn0261403	sxc	6.38195	1.56805e-07	FBgn0086445	l(2)37Cd	-0.528924	3.34766e-06									FBgn0030648	CG6340	0.915882	3.01258e-07	FBgn0034356	Pepck2	-1.96223	2.60409e-08	FBgn0025615	Torsin	0.56626	0.00144108	FBgn0261243	Psa	-0.422624	0.00383408
FBgn0033160	Dhx15	0.791785	1.59129e-07	FBgn0036545	GXIVsPLA2	-2.55836	3.46807e-06									FBgn0031857	LUBEL	2.77511	3.02078e-07	FBgn0000150	awd	-0.926809	2.66086e-08	FBgn0013812	Dhc93AB	1.88353	0.00144108	FBgn0036461	Zip71B	-0.449839	0.00389969
FBgn0005677	dac	2.58519	1.64627e-07	FBgn0027556	CG4928	-1.07283	3.50555e-06									FBgn0039396	CCAP-R	1.32484	3.11376e-07	FBgn0266758	Esyt2	-1.1616	2.74109e-08	FBgn0036853	mRpL21	0.600716	0.0014473	FBgn0002917	na	-1.17341	0.00406644
FBgn0259113	PolA1	1.6972	1.69427e-07	FBgn0003889	betaTub85D	-5.85501	3.92554e-06									FBgn0025716	Bap55	1.36774	3.20074e-07	FBgn0025885	Inos	-1.31842	3.15566e-08	FBgn0036188	CG7339	0.647027	0.00146474	FBgn0004509	Fur1	-0.818571	0.00407362
FBgn0022786	Hira	0.782468	1.74232e-07	FBgn0034494	CG10444	-1.00887	4.03437e-06									FBgn0001180	hb	2.44246	3.24109e-07	FBgn0001233	Hsp83	-0.988572	3.19991e-08	FBgn0250820	meigo	0.398373	0.00147287	FBgn0027587	Prp4k	-0.465013	0.00408432
FBgn0033539	Git	0.877688	1.96243e-07	FBgn0004117	Tm2	-1.30228	4.03463e-06									FBgn0086447	l(2)37Cg	0.983346	3.41586e-07	FBgn0261270	Sps1	-1.10207	3.45402e-08	FBgn0030605	ND-B18	0.89219	0.00152866	FBgn0027620	Acf	-0.6352	0.0042594
FBgn0052373	CG32373	1.45427	2.00527e-07	FBgn0267433	kl-5	-2.92268	4.34275e-06									FBgn0051719	RluA-1	0.981538	3.46257e-07	FBgn0033844	bbc	-0.850035	3.62149e-08	FBgn0037609	CG9773	0.524383	0.00155389	FBgn0033688	Prp8	-0.616356	0.00427899
FBgn0035173	CG13907	1.52966	2.31081e-07	FBgn0283450	Glo1	-0.839131	4.39585e-06									FBgn0034110	Atg9	1.44532	3.48948e-07	FBgn0028734	Fmr1	-0.949995	3.6629e-08	FBgn0267433	kl-5	1.79544	0.0015728	FBgn0027561	CG18659	-1.07223	0.00444747
FBgn0261574	kug	1.30282	2.46303e-07	FBgn0283472	S6k	-0.659362	4.65486e-06									FBgn0259170	alpha-Man-Ia	1.22666	3.57197e-07	FBgn0035649	CG10483	-1.60978	4.0768e-08	FBgn0051803	Rsph9	1.85207	0.0015728	FBgn0283509	Phm	-1.03264	0.00449463
FBgn0031309	Tfb4	1.0361	2.49412e-07	FBgn0034824	Klp59C	-2.00999	4.79389e-06									FBgn0029778	RhoGAP5A	0.849705	3.62637e-07	FBgn0029945	Acsf3	-1.42692	4.12505e-08	FBgn0031873	Gas41	0.606449	0.00159703	FBgn0287182	l(3)80Fj	-0.570069	0.0046423
FBgn0035993	Nf-YA	0.663758	2.7219e-07	FBgn0038145	Droj2	-0.888079	5.37608e-06									FBgn0086909	CG31751	0.718615	3.77131e-07	FBgn0020379	Rfx	-1.57212	4.29629e-08	FBgn0086446	DCTN6-p27	0.707912	0.00160662	FBgn0037917	wkd	-0.72834	0.00473928
FBgn0004049	yrt	1.69733	2.73504e-07	FBgn0026566	CG1307	-0.522977	5.39272e-06									FBgn0032447	PICK1	1.59211	3.93071e-07	FBgn0261592	RpS6	-0.808258	4.39344e-08	FBgn0039172	Spase22-23	0.551865	0.00163548	FBgn0030678	CG11679	-0.724375	0.00479572
FBgn0034573	Sou	0.819088	3.04227e-07	FBgn0042693	wrd	-1.16367	5.44908e-06									FBgn0266450	Kr-h1	4.68726	4.06121e-07	FBgn0037370	CG1236	-1.6928	4.41215e-08	FBgn0259685	crb	1.07803	0.00163817	FBgn0022213	Cse1	-0.501535	0.00486182
FBgn0031952	cdc14	1.72886	3.06207e-07	FBgn0259193	Ir94d	-2.0459	5.44999e-06									FBgn0034650	NC2alpha	0.495029	4.22484e-07	FBgn0001291	Jra	-2.45033	4.48585e-08	FBgn0263974	qin	1.60731	0.00164168	FBgn0011224	heph	-0.449477	0.00496556
FBgn0025815	Mcm6	1.17658	3.52419e-07	FBgn0011273	Acam	-2.33857	5.52433e-06									FBgn0261385	scra	1.54086	4.69133e-07	FBgn0267792	rgr	-1.24	4.93196e-08	FBgn0024733	RpL10	0.393687	0.00164275	FBgn0014859	Hr38	-1.45738	0.00496988
FBgn0000629	E(z)	1.26688	3.59998e-07	FBgn0031708	CG7382	-0.645893	5.69728e-06									FBgn0033556	CG12343	1.06899	4.98282e-07	FBgn0011774	Irbp	-1.63305	5.08843e-08	FBgn0004101	bs	0.729702	0.00164709	FBgn0034312	CG10916	-0.833907	0.00498755
FBgn0034046	tun	1.30198	3.81452e-07	FBgn0001297	kay	-1.17098	5.69777e-06									FBgn0015625	CycB3	2.75366	5.05596e-07	FBgn0026721	fat-spondin	-1.76122	5.10606e-08	FBgn0011715	Snr1	0.498173	0.00164828	FBgn0037371	Sym	-0.675477	0.00503736
FBgn0021814	Vps28	1.26586	3.81452e-07	FBgn0023083	fray	-0.886977	5.72087e-06									FBgn0037555	Ada2b	0.660302	5.6814e-07	FBgn0260795	NaPi-III	-1.47778	5.24669e-08	FBgn0025463	Bap60	0.47542	0.00167796	FBgn0020503	CLIP-190	-0.727559	0.00503736
FBgn0003353	sei	0.689088	3.92253e-07	FBgn0010226	GstS1	-1.96348	5.9212e-06									FBgn0026577	CG8677	0.913612	5.97199e-07	FBgn0032820	fbp	-1.56373	6.13586e-08	FBgn0260817	gkt	0.551733	0.0016783	FBgn0000559	eEF2	-0.526793	0.00520471
FBgn0015299	Ssb-c31a	0.854005	4.24973e-07	FBgn0010014	CanB	-0.593353	5.94113e-06									FBgn0016715	Reg-2	0.826161	6.0322e-07	FBgn0001235	hth	-1.92317	6.65817e-08	FBgn0267428	DIP-lambda	1.72699	0.00172192	FBgn0029969	CG10932	-1.03763	0.00522999
FBgn0032488	CG16812	1.17273	4.4153e-07	FBgn0001313	kl-2	-2.93827	7.23246e-06									FBgn0024330	MED6	0.773445	6.08277e-07	FBgn0020930	Dgkepsilon	-1.49252	6.68116e-08	FBgn0030093	Bap111	0.964721	0.00185031	FBgn0020224	Cbl	-0.596637	0.00526197
FBgn0002989	okr	1.00074	4.44984e-07	FBgn0086347	Myo31DF	-1.03574	7.40135e-06									FBgn0261574	kug	1.27988	6.13855e-07	FBgn0033204	CG2065	-1.90906	7.48849e-08	FBgn0024432	Dlc90F	1.98415	0.00185988	FBgn0033661	CG13185	-0.678175	0.00545726
FBgn0286778	CG46385	1.54368	4.63415e-07	FBgn0000299	Col4a1	-1.8546	7.61227e-06									FBgn0031309	Tfb4	1.01794	6.14112e-07	FBgn0031717	Oscillin	-1.46018	8.04863e-08	FBgn0031598	Vps53	0.579386	0.00189172	FBgn0039120	Nup98-96	-0.589642	0.00545891
FBgn0000139	ash2	0.83057	5.28716e-07	FBgn0033349	CG8243	-0.820853	8.21797e-06									FBgn0052296	Mrtf	0.737408	6.44243e-07	FBgn0003462	Sod1	-1.17445	8.6545e-08	FBgn0010638	Sec61beta	0.679236	0.00193428	FBgn0040011	Slmap	-0.420623	0.0055416
FBgn0016698	Ptpa	0.735189	5.55098e-07	FBgn0001091	Gapdh1	-0.891255	8.26775e-06									FBgn0031952	cdc14	1.69639	6.82037e-07	FBgn0035147	Gale	-1.08319	1.03843e-07	FBgn0036489	CG7011	0.858767	0.00195398	FBgn0003082	phr	-0.459139	0.0055416
FBgn0260003	Dys	1.30745	5.69149e-07	FBgn0086443	AsnRS	-0.998414	8.27994e-06									FBgn0037359	MED27	1.03615	7.55897e-07	FBgn0051960	CG31960	-1.56081	1.08145e-07	FBgn0261564	ReepA	0.863488	0.00201492	FBgn0087007	bbg	-1.46877	0.0056105
FBgn0034735	CG4610	0.808323	5.81072e-07	FBgn0036008	CG3408	-3.95469	8.38658e-06									FBgn0004606	zfh1	2.55255	7.92832e-07	FBgn0032117	FucTB	-1.69053	1.29062e-07	FBgn0037369	CG2100	0.471708	0.00208144	FBgn0259113	PolA1	-0.926311	0.00573083
FBgn0033475	CG12129	0.752565	6.0633e-07	FBgn0003074	Pgi	-0.873955	1.0206e-05									FBgn0025815	Mcm6	1.16055	7.94652e-07	FBgn0028341	Ptpmeg2	-1.4485	1.29928e-07	FBgn0036629	GluRS-m	0.543733	0.00213137	FBgn0039562	Gp93	-0.559141	0.00584607
FBgn0259221	ATP8A	6.60726	6.94498e-07	FBgn0028734	Fmr1	-0.300652	1.04334e-05									FBgn0022786	Hira	0.747845	8.19963e-07	FBgn0037339	Pi4KIIalpha	-1.17275	1.34373e-07	FBgn0263355	CG31688	0.623708	0.00216676	FBgn0000629	E(z)	-0.713972	0.00609786
FBgn0036702	CG6512	0.771745	7.00783e-07	FBgn0086355	Tpi	-0.789889	1.16102e-05									FBgn0030577	CG5334	2.93216	8.89043e-07	FBgn0036821	CG3961	-1.07899	1.42312e-07	FBgn0027363	Stam	0.464009	0.00216978	FBgn0263120	Acsl	-0.445102	0.00615253
FBgn0039029	CG4704	0.848571	7.85402e-07	FBgn0010269	Dsor1	-0.869039	1.18038e-05									FBgn0037917	wkd	1.2202	9.47038e-07	FBgn0020660	eIF4B	-0.513114	1.46126e-07	FBgn0265968	Tfb5	0.65773	0.00221303	FBgn0036828	Prp6	-0.354776	0.00618202
FBgn0013799	Deaf1	1.07954	8.15469e-07	FBgn0031233	Tbc1d15-17	-0.801317	1.28719e-05									FBgn0033686	Hen1	1.93437	9.60054e-07	FBgn0265001	ppk18	-1.38512	1.46409e-07	FBgn0029161	slmo	0.645627	0.00222823	FBgn0259111	Ndae1	-0.379327	0.00623038
FBgn0260635	Diap1	0.813561	8.26953e-07	FBgn0263782	Hmgcr	-1.06071	1.33687e-05									FBgn0034109	CG7747	0.636095	9.66424e-07	FBgn0286784	TER94	-0.659536	1.53782e-07	FBgn0038925	Cchl	0.664462	0.0022666	FBgn0265416	Neto	-0.81298	0.00624578
FBgn0039139	Mettl3	1.20051	8.39584e-07	FBgn0003206	Ras64B	-3.04333	1.38439e-05									FBgn0026086	Adar	3.09608	9.97805e-07	FBgn0038321	CG6218	-1.8426	1.55207e-07	FBgn0010247	Parp	0.973952	0.00228578	FBgn0035872	Cpsf6	-0.388257	0.00645012
FBgn0039229	Saf-B	0.69565	8.49477e-07	FBgn0036770	Prestin	-1.0616	1.52137e-05									FBgn0051626	CG31626	1.96159	1.00488e-06	FBgn0000454	Dip-B	-1.25001	1.6757e-07	FBgn0266347	nAChRalpha4	1.52139	0.00229819	FBgn0004227	nonA	-0.401334	0.00645012
FBgn0039769	CG15534	1.01335	8.62829e-07	FBgn0263006	SERCA	-1.12074	1.54522e-05									FBgn0003093	Pkc98E	0.828604	1.06165e-06	FBgn0259209	Mlp60A	-1.74173	1.78086e-07	FBgn0037882	CG17187	0.714296	0.00248476	FBgn0036111	Aps	-0.581074	0.00649873
FBgn0011763	Dp	1.16058	8.88378e-07	FBgn0283468	slmb	-0.682853	1.57882e-05									FBgn0040372	G9a	1.41203	1.07145e-06	FBgn0005593	RpL7	-0.778095	1.80334e-07	FBgn0033754	Ak6	0.610639	0.00251195	FBgn0025724	beta'COP	-0.32711	0.00656266
FBgn0034950	Pask	1.57265	9.25955e-07	FBgn0024315	Picot	-1.00167	1.72284e-05									FBgn0003011	ort	2.26312	1.07543e-06	FBgn0015222	Fer1HCH	-2.23548	1.91847e-07	FBgn0040666	CG12848	0.679712	0.00258379	FBgn0027596	Kank	-0.653538	0.0066277
FBgn0033257	sand	0.962785	9.77099e-07	FBgn0001098	Gdh	-1.043	1.92441e-05									FBgn0086355	Tpi	5.38013	1.09461e-06	FBgn0038740	CG4562	-1.81134	2.02019e-07	FBgn0034059	CG8320	0.56665	0.0026136	FBgn0261286	Mat89Ba	-0.505203	0.0066659
FBgn0003257	r-l	1.24887	9.88403e-07	FBgn0010591	Sply	-1.23498	1.95032e-05									FBgn0015773	NetA	1.36778	1.11435e-06	FBgn0011591	fng	-1.38103	2.05778e-07	FBgn0039760	CG9682	1.38586	0.00262954	FBgn0001291	Jra	-1.19573	0.00667623
FBgn0003139	PpV	0.784161	9.9194e-07	FBgn0000557	eEF1alpha2	-1.39305	1.99916e-05									FBgn0020510	Abi	1.69832	1.11641e-06	FBgn0039882	Rift	-1.44247	2.61135e-07	FBgn0033907	mRpS16	0.588711	0.00264821	FBgn0000244	by	-0.439251	0.00675197
FBgn0001222	Hsf	0.622105	9.93759e-07	FBgn0010411	RpS18	-0.87547	2.04058e-05									FBgn0030082	HP1b	0.771444	1.12066e-06	FBgn0036292	CG10646	-1.02236	2.61368e-07	FBgn0015797	Rab6	0.674055	0.00273185	FBgn0039581	Moca-cyp	-0.371284	0.00676608
FBgn0035879	GAPcenA	1.02821	1.00072e-06	FBgn0031099	CG17065	-1.1627	2.07506e-05									FBgn0023506	Es2	0.696552	1.17822e-06	FBgn0004867	RpS2	-1.04556	2.71283e-07	FBgn0086779	step	0.656759	0.00273626	FBgn0263979	Caf1-55	-0.970273	0.00688479
FBgn0002905	PolQ	1.54511	1.09647e-06	FBgn0027835	Dp1	-0.588033	2.3534e-05									FBgn0015799	Rbf	1.6101	1.19047e-06	FBgn0031766	CG9117	-1.86909	3.02078e-07	FBgn0053964	CG33964	0.741593	0.00275065	FBgn0001187	Hex-C	-1.17203	0.00689861
FBgn0030577	CG5334	3.05271	1.10968e-06	FBgn0015776	nrv1	-0.925805	2.38233e-05									FBgn0037376	Hat1	0.718299	1.19943e-06	FBgn0027108	Inx2	-2.20672	3.24215e-07	FBgn0004507	GlyP	1.61173	0.0027586	FBgn0004872	piwi	-0.611157	0.00704973
FBgn0004367	mei-41	2.26576	1.17901e-06	FBgn0002789	Mp20	-1.57303	2.39478e-05									FBgn0267912	CanA-14F	2.6917	1.29188e-06	FBgn0051989	Cap-D3	-1.40058	3.25185e-07	FBgn0028970	betaggt-II	0.493418	0.00281979	FBgn0030512	Nadsyn	-0.445381	0.0070538
FBgn0025390	Mur2B	1.17029	1.17951e-06	FBgn0035519	CG1309	-0.848684	2.40443e-05									FBgn0028371	jbug	2.42944	1.31757e-06	FBgn0004598	Fur2	-3.16244	3.28289e-07	FBgn0038389	CG5516	0.475531	0.00283878	FBgn0001186	Hex-A	-0.993613	0.00705594
FBgn0037327	PEK	1.78089	1.23352e-06	FBgn0266488	CG45087	-1.09237	2.45089e-05									FBgn0265174	PIG-V	1.40518	1.40751e-06	FBgn0034743	RpS16	-0.799698	3.3563e-07	FBgn0030743	CG9921	0.752533	0.00291653	FBgn0265297	pAbp	-0.404654	0.00714384
FBgn0061361	Tcs1	0.977038	1.24033e-06	FBgn0003429	slo	-1.02478	2.61554e-05									FBgn0000317	ck	1.3281	1.41946e-06	FBgn0030976	CG7378	-1.27892	3.42187e-07	FBgn0028379	fan	1.91178	0.00298415	FBgn0250789	alpha-Spec	-0.990338	0.0071619
FBgn0039726	eIF2Balpha	1.98609	1.29309e-06	FBgn0033317	CG8635	-0.818507	2.62177e-05									FBgn0052076	Alg10	0.874137	1.60942e-06	FBgn0034784	CG9826	-2.35557	3.50351e-07	FBgn0263120	Acsl	0.843324	0.00301283	FBgn0026479	Drp1	-1.31903	0.0075743
FBgn0266199	asRNA:CR44894	0.961176	1.58972e-06	FBgn0034792	YME1L	-0.610948	2.65624e-05									FBgn0037436	Hr83	3.25096	1.66841e-06	FBgn0027588	GCS2alpha	-1.8828	3.50351e-07	FBgn0030894	Mvb12	0.679034	0.00304113	FBgn0024555	flfl	-0.517941	0.00757448
FBgn0031836	CG11050	0.611298	1.59423e-06	FBgn0011591	fng	-1.08685	2.66881e-05									FBgn0263855	BubR1	1.05765	1.70989e-06	FBgn0000448	Hr3	-1.03239	3.52418e-07	FBgn0264294	Cyt-b5	0.55442	0.00306041	FBgn0034400	CG15099	-0.43467	0.0077919
FBgn0261647	Axud1	1.27028	1.73767e-06	FBgn0001128	Gpdh1	-1.37361	2.7202e-05									FBgn0034939	thoc5	0.644543	1.82749e-06	FBgn0038858	CG5793	-1.49547	3.52806e-07	FBgn0031905	gudu	1.60465	0.00307119	FBgn0263131	CG43373	-1.5698	0.00780708
FBgn0026749	Yippee	1.59898	1.86997e-06	FBgn0027580	PCB	-1.18477	2.72253e-05									FBgn0027508	Tnks	0.965128	1.85809e-06	FBgn0030992	CG33253	-0.988379	4.06885e-07	FBgn0052576	CG32576	0.558064	0.00307134	FBgn0286051	Rexo5	-0.370608	0.00781212
FBgn0052533	CG32533	0.982205	1.88634e-06	FBgn0031717	Oscillin	-1.11025	2.73495e-05									FBgn0037490	CG10053	0.696021	1.88294e-06	FBgn0026259	eIF5B	-0.910639	4.06885e-07	FBgn0262954	Rpb12	1.17687	0.00308597	FBgn0050390	Sgf29	-0.429321	0.00803072
FBgn0027518	Wdr24	0.894277	1.96391e-06	FBgn0039510	CG3339	-2.62051	2.77935e-05									FBgn0017577	Mcm5	0.841869	1.90593e-06	FBgn0034660	Loxl2	-2.51913	4.1667e-07	FBgn0069242	eca	0.461693	0.00313225	FBgn0003321	sbr	-0.413439	0.00816474
FBgn0011291	Taf11	1.03613	2.00531e-06	FBgn0034566	CG9313	-1.99651	2.84304e-05									FBgn0040268	Top3alpha	1.33975	1.94761e-06	FBgn0036494	Toll-6	-2.02552	4.32364e-07	FBgn0028429	I-2	0.469528	0.00313439	FBgn0014863	Mlp84B	-1.01438	0.00849156
FBgn0031267	Ipk2	0.827966	2.11559e-06	FBgn0038984	AdipoR	-0.636086	2.86456e-05									FBgn0046704	Liprin-alpha	1.10782	1.9588e-06	FBgn0000709	fliI	-1.16343	4.32935e-07	FBgn0036512	CG16979	0.556942	0.00314059	FBgn0259209	Mlp60A	-0.887077	0.00854694
FBgn0261823	Asx	1.3637	2.13472e-06	FBgn0034658	Grx1t	-1.37792	3.12527e-05									FBgn0025802	Sbf	1.36117	2.14839e-06	FBgn0003204	ras	-1.47708	4.37519e-07	FBgn0010300	brat	0.538674	0.00314059	FBgn0033062	Ars2	-0.471454	0.00856122
FBgn0039544	CG12877	1.49861	2.13472e-06	FBgn0266359	asRNA:CR45007	-0.731131	3.20299e-05									FBgn0003062	Fib	1.06006	2.17288e-06	FBgn0038504	Sur-8	-0.814897	4.65843e-07	FBgn0002524	lace	0.816903	0.00316068	FBgn0003071	Pfk	-0.455679	0.00864739
FBgn0015270	Orc2	0.725827	2.16547e-06	FBgn0265187	Fatp2	-1.08402	3.26715e-05									FBgn0001086	fzy	1.53736	2.26146e-06	FBgn0000063	Mps1	-1.34723	4.85664e-07	FBgn0036581	MED10	0.630404	0.00319679	FBgn0039680	Cap-D2	-0.533997	0.00875641
FBgn0030269	CDK2AP1	1.4609	2.20461e-06	FBgn0086906	sls	-1.48769	3.27499e-05									FBgn0036279	Ncc69	1.49284	2.2998e-06	FBgn0003943	Ubi-p63E	-1.01779	5.12914e-07	FBgn0053909	His4:CG33909	0.776105	0.00322187	FBgn0015791	Rab14	-1.07663	0.00879406
FBgn0036813	Atg3	0.867839	2.26244e-06	FBgn0043884	mask	-1.03847	3.41892e-05									FBgn0267429	lovit	1.9028	2.36885e-06	FBgn0011211	blw	-0.576008	5.6065e-07	FBgn0032519	CG16957	0.770486	0.00322187	FBgn0032600	BuGZ	-0.451148	0.0088953
FBgn0026679	IntS4	1.0799	2.38422e-06	FBgn0033235	CG8728	-0.654065	3.49893e-05									FBgn0040394	CG16903	0.903275	2.57212e-06	FBgn0031099	CG17065	-1.403	5.61336e-07	FBgn0034564	CG9344	0.84556	0.00323209	FBgn0038853	RhoGAP93B	-0.746386	0.00912009
FBgn0266450	Kr-h1	3.79938	2.39619e-06	FBgn0264695	Mhc	-1.75025	3.54269e-05									FBgn0028996	onecut	1.06835	2.74642e-06	FBgn0029727	CG6978	-1.24956	5.69557e-07	FBgn0036685	CG6664	0.460162	0.0032342	FBgn0001075	ft	-1.07061	0.0091418
FBgn0033686	Hen1	1.84287	2.53691e-06	FBgn0266347	nAChRalpha4	-2.1171	3.555e-05									FBgn0033998	row	1.25282	2.75472e-06	FBgn0035499	Chd64	-1.13765	5.94504e-07	FBgn0037802	Sirt6	0.930125	0.00329703	FBgn0031148	Cbs	-0.740171	0.00921857
FBgn0037555	Ada2b	0.614532	2.5508e-06	FBgn0035871	BI-1	-0.842033	3.58928e-05									FBgn0015838	Vang	1.61193	2.76669e-06	FBgn0264607	CaMKII	-1.19436	6.12902e-07	FBgn0015299	Ssb-c31a	0.522554	0.00333146	FBgn0034087	clu	-0.795061	0.00927662
FBgn0038047	CG5245	1.72222	2.59639e-06	FBgn0262782	Mdh1	-1.01254	3.71667e-05									FBgn0284237	CG46321	3.51944	2.95758e-06	FBgn0032053	mRpL51	-0.799065	6.14312e-07	FBgn0029929	CG4593	0.478323	0.00340735	FBgn0040823	dpr6	-1.07619	0.00929059
FBgn0265297	pAbp	0.673142	2.73317e-06	FBgn0039749	CG11498	-1.64931	3.858e-05									FBgn0031610	Paris	1.20339	3.01085e-06	FBgn0039509	bigmax	-1.69067	6.32482e-07	FBgn0044511	mRpS21	0.826208	0.00356287	FBgn0051116	ClC-a	-0.597468	0.00929854
FBgn0036415	CG7768	0.508507	2.82956e-06	FBgn0000273	Pka-C1	-1.2796	3.87418e-05									FBgn0262560	wcd	0.519063	3.04312e-06	FBgn0261602	RpL8	-0.83676	6.35118e-07	FBgn0028996	onecut	0.685859	0.00359747	FBgn0011760	ctp	-0.854913	0.00954234
FBgn0050054	CG30054	1.05938	3.25082e-06	FBgn0011584	Trp1	-0.743525	3.89819e-05									FBgn0030055	Rubicon	1.69955	3.31674e-06	FBgn0287599	CG46468	-1.19632	6.53456e-07	FBgn0040319	Gclc	0.673322	0.00369254	FBgn0028554	x16	-0.37199	0.00960454
FBgn0003093	Pkc98E	0.77798	3.37085e-06	FBgn0037653	Iru	-0.740569	3.98706e-05									FBgn0003607	Su(var)205	1.13527	3.44025e-06	FBgn0036801	MYPT-75D	-1.21687	6.77828e-07	FBgn0267813	asRNA:CR46138	0.409207	0.00376597	FBgn0000038	nAChRbeta1	-0.887324	0.00965706
FBgn0013746	alien	0.743316	3.47645e-06	FBgn0029161	slmo	-0.814947	3.9896e-05									FBgn0017558	Pdk	1.43167	3.72152e-06	FBgn0250867	CG42238	-1.4898	6.90571e-07	FBgn0040534	Sf3b5	0.623263	0.00379038	FBgn0014870	Psi	-0.360956	0.00970626
FBgn0004597	CycC	0.761019	3.49734e-06	FBgn0265935	coro	-0.932256	4.21464e-05									FBgn0019686	lok	1.07993	3.74262e-06	FBgn0265487	mbl	-1.33655	7.16488e-07	FBgn0285917	sbb	0.412741	0.0037922	FBgn0010434	cora	-0.68841	0.0098433
FBgn0264953	Piezo	1.04804	3.53352e-06	FBgn0263608	l(3)72Dr	-0.890081	4.48236e-05									FBgn0001098	Gdh	2.4954	4.09901e-06	FBgn0001125	Got2	-0.999842	7.94921e-07	FBgn0030789	Rrp45	0.380091	0.0037922	FBgn0004648	svr	-1.0523	0.0098433
FBgn0036239	Pop2	1.15555	3.61354e-06	FBgn0000063	Mps1	-1.06122	4.52073e-05									FBgn0267164	asRNA:CR45604	0.733291	4.34313e-06	FBgn0036213	RpL10Ab	-0.851937	8.0464e-07	FBgn0010422	TfIIS	0.403484	0.00379887	FBgn0022942	Cbp80	-0.523618	0.00999421
FBgn0043791	phu	2.1654	3.67501e-06	FBgn0259685	crb	-1.29894	4.60118e-05									FBgn0020633	Mcm7	1.8038	4.42046e-06	FBgn0010926	l(3)07882	-0.919592	8.13849e-07	FBgn0032346	Csl4	0.339014	0.00383408
FBgn0040268	Top3alpha	1.27676	3.71574e-06	FBgn0263106	DnaJ-1	-0.700159	4.83312e-05									FBgn0263979	Caf1-55	1.60509	4.90524e-06	FBgn0030796	CG4829	-1.2461	8.21062e-07	FBgn0032509	CG6523	0.575843	0.00385116
FBgn0034975	enok	1.06028	3.79434e-06	FBgn0032202	REPTOR-BP	-1.12109	4.96001e-05									FBgn0031458	aph-1	0.845852	4.93574e-06	FBgn0029157	ssh	-1.29131	8.25766e-07	FBgn0030241	feo	0.502379	0.00394265
FBgn0267704	lncRNA:flam	1.40569	3.91097e-06	FBgn0267383	Ubc87F	-0.864532	4.96315e-05									FBgn0019952	Orct	0.797919	4.98516e-06	FBgn0010591	Sply	-1.46259	8.25882e-07	FBgn0030480	Tim9a	0.845093	0.00394324
FBgn0003169	put	1.67357	4.43345e-06	FBgn0002778	mnd	-1.02083	5.02172e-05									FBgn0015296	Shc	0.763869	5.13697e-06	FBgn0025111	Ant2	-1.01095	8.26627e-07	FBgn0020305	dbe	0.468012	0.00399396
FBgn0037085	Neu2	1.58595	4.46034e-06	FBgn0262559	Mdh2	-0.826301	5.99346e-05									FBgn0036959	CG6951	0.971162	5.3409e-06	FBgn0011272	RpL13	-0.776341	8.32154e-07	FBgn0042185	MCU	0.586617	0.00402366
FBgn0010247	Parp	0.971392	4.75501e-06	FBgn0261397	didum	-2.31588	5.99346e-05									FBgn0086895	pea	1.27923	5.37109e-06	FBgn0032614	CG13284	-1.0529	8.63068e-07	FBgn0029823	Shmt	0.998226	0.00408432
FBgn0035106	rno	0.650631	5.18484e-06	FBgn0028562	sut2	-1.05013	6.11935e-05									FBgn0010300	brat	1.51224	5.46243e-06	FBgn0031980	RpL36A	-0.871521	8.70721e-07	FBgn0033500	Csgalnact	1.58156	0.00415725
FBgn0016977	spen	0.756238	5.25984e-06	FBgn0000454	Dip-B	-0.92999	6.30881e-05									FBgn0032720	mRpL13	0.659275	5.63762e-06	FBgn0035753	RpL18	-0.784638	8.71604e-07	FBgn0039488	CG6066	0.564634	0.00416515
FBgn0037008	mTerf3	0.664633	5.39592e-06	FBgn0030638	CG11655	-0.755175	6.5084e-05									FBgn0036356	CG10222	0.832258	5.66586e-06	FBgn0000100	RpLP0	-0.842946	8.88125e-07	FBgn0039189	CG18528	0.464755	0.00416515
FBgn0015625	CycB3	2.53565	6.12043e-06	FBgn0004921	Ggamma1	-1.1384	6.76534e-05									FBgn0039169	Spps	2.68148	6.35923e-06	FBgn0033349	CG8243	-0.919037	9.04519e-07	FBgn0010288	Uch	0.591718	0.00422547
FBgn0022942	Cbp80	0.887705	6.13294e-06	FBgn0036519	CG7650	-0.983091	6.82486e-05									FBgn0261854	aPKC	1.45185	6.43975e-06	FBgn0017581	Lk6	-0.958141	9.34503e-07	FBgn0036099	CG11811	0.636542	0.00422578
FBgn0000183	BicD	0.71185	6.30071e-06	FBgn0039562	Gp93	-0.768652	7.05683e-05									FBgn0030894	Mvb12	0.991128	6.4831e-06	FBgn0015756	RpL9	-0.54241	9.47038e-07	FBgn0052311	zormin	0.969083	0.00423551
FBgn0036202	CG6024	0.984555	6.50631e-06	FBgn0250820	meigo	-0.470334	7.12388e-05									FBgn0025684	MFS18	1.02677	6.67969e-06	FBgn0003256	rl	-1.46287	9.58927e-07	FBgn0042641	frc	0.675013	0.00424015
FBgn0039214	puf	1.30563	6.6175e-06	FBgn0031148	Cbs	-1.07489	7.6022e-05									FBgn0030529	Clic	1.02154	6.76986e-06	FBgn0038922	Idh3b	-1.07946	9.80954e-07	FBgn0029148	NHP2	0.45578	0.00425721
FBgn0265778	PDZ-GEF	1.3448	7.19984e-06	FBgn0003943	Ubi-p63E	-0.784158	7.70218e-05									FBgn0027603	Ulp1	0.915651	6.80193e-06	FBgn0031491	alpha4GT1	-2.36142	1.00067e-06	FBgn0014395	tilB	1.61692	0.00434075
FBgn0022213	Cse1	0.761485	7.2192e-06	FBgn0003716	tkv	-1.86488	8.0475e-05									FBgn0037382	Hpr1	1.0903	6.98768e-06	FBgn0038206	twf	-0.72665	1.03957e-06	FBgn0013347	TfIIA-S	0.642781	0.00438745
FBgn0029094	asf1	0.850636	8.00932e-06	FBgn0010113	hdc	-0.885701	8.27688e-05									FBgn0039943	CG17168	0.53815	7.27757e-06	FBgn0034566	CG9313	-2.34633	1.04579e-06	FBgn0284255	Arpc4	0.454721	0.00440822
FBgn0031118	RhoGAP19D	1.52514	8.17364e-06	FBgn0041630	Hexo1	-1.18307	8.33622e-05									FBgn0039930	CG11077	0.937008	7.46304e-06	FBgn0020653	Trxr-1	-0.959909	1.10598e-06	FBgn0001122	Galphao	0.827368	0.00443297
FBgn0037372	CG2091	1.17405	8.26775e-06	FBgn0003231	ref(2)P	-1.18814	8.5679e-05									FBgn0000422	Ddc	2.58539	8.07784e-06	FBgn0086355	Tpi	-0.889444	1.18334e-06	FBgn0038515	CG5823	0.537127	0.00455846
FBgn0034312	CG10916	1.24193	9.24766e-06	FBgn0036999	isoQC	-0.949694	8.61717e-05									FBgn0265297	pAbp	0.647029	8.37674e-06	FBgn0261597	RpS26	-0.905205	1.19047e-06	FBgn0036580	PDCD-5	0.695435	0.00461046
FBgn0035235	CG7879	0.84696	9.51664e-06	FBgn0015295	Shark	-0.867789	8.76241e-05									FBgn0015379	dod	1.09329	9.59651e-06	FBgn0035173	CG13907	-0.870984	1.20324e-06	FBgn0263608	l(3)72Dr	0.653559	0.00463184
FBgn0027107	Inx6	1.58688	9.57251e-06	FBgn0259166	CG42271	-0.936729	9.02963e-05									FBgn0015618	Cdk8	1.06738	9.80105e-06	FBgn0033716	Den1	-1.67501	1.25344e-06	FBgn0038903	RpI12	0.75665	0.00474183
FBgn0003041	pbl	2.1815	9.75991e-06	FBgn0027588	GCS2alpha	-1.15169	9.31485e-05									FBgn0262477	FoxP	0.814991	9.89221e-06	FBgn0011769	Fdx1	-1.28028	1.2669e-06	FBgn0005666	bt	1.75753	0.00476427
FBgn0035533	Cip4	0.7011	9.9538e-06	FBgn0032518	RpL24	-0.526446	9.59189e-05									FBgn0061361	Tcs1	0.904156	9.92767e-06	FBgn0033735	Dera	-1.10817	1.34652e-06	FBgn0034611	MFS16	0.684477	0.00478952
FBgn0032154	mtDNA-helicase	0.943038	1.00463e-05	FBgn0064225	RpL5	-0.458457	9.77546e-05									FBgn0261647	Axud1	1.19348	9.93947e-06	FBgn0028382	cyp33	-1.08498	1.5319e-06	FBgn0011741	Arp6	0.4268	0.00485546
FBgn0039431	plum	1.92439	1.00837e-05	FBgn0032077	CG9515	-1.15184	9.98695e-05									FBgn0010292	bys	0.425872	1.00325e-05	FBgn0030452	MFS10	-1.30627	1.61953e-06	FBgn0032030	Wdr82	0.38323	0.00493675
FBgn0040372	G9a	1.24735	1.01528e-05	FBgn0028397	Tob	-1.00859	0.000102116									FBgn0016698	Ptpa	0.656984	1.00337e-05	FBgn0039160	CG5510	-0.740649	1.63842e-06	FBgn0010213	Sod2	0.667062	0.00494524
FBgn0058005	CR40005	2.086	1.02934e-05	FBgn0031980	RpL36A	-0.675236	0.000106635									FBgn0027553	NELF-B	1.40408	1.01859e-05	FBgn0026141	Cdlc2	-1.40888	1.66564e-06	FBgn0035251	Vta1	0.326939	0.00502595
FBgn0020887	Su(z)12	0.930804	1.06687e-05	FBgn0013810	Dhc36C	-1.78457	0.000113189									FBgn0031971	Sirup	0.870987	1.10727e-05	FBgn0283500	Sac1	-1.30296	1.71572e-06	FBgn0052105	Lmx1a	0.947877	0.00503152
FBgn0026181	Rok	1.60677	1.08776e-05	FBgn0010348	Arf79F	-1.13855	0.000115916									FBgn0035294	Mfap1	0.485755	1.12777e-05	FBgn0004103	Pp1-87B	-0.905989	1.77061e-06	FBgn0030869	Socs16D	0.463641	0.00506773
FBgn0287183	l(3)80Fg	1.56577	1.08988e-05	FBgn0014006	Ask1	-0.989611	0.000116527									FBgn0004513	Mdr65	4.32176	1.12932e-05	FBgn0052649	Coq8	-0.946847	1.77104e-06	FBgn0039588	mIF2	0.605253	0.00519298
FBgn0041004	CG17715	0.932574	1.09118e-05	FBgn0014342	mia	-1.38985	0.000121249									FBgn0034735	CG4610	0.719411	1.13098e-05	FBgn0015776	nrv1	-1.06877	1.81762e-06	FBgn0031651	mRpL24	0.68166	0.00519298
FBgn0052076	Alg10	0.781536	1.26553e-05	FBgn0053057	CG33057	-0.841251	0.000123031									FBgn0287696	mus302	0.74329	1.15091e-05	FBgn0032700	CG10338	-0.785419	1.828e-06	FBgn0032373	Vha100-5	1.52475	0.00520527
FBgn0004872	piwi	1.64511	1.35041e-05	FBgn0003748	Treh	-0.883408	0.000126968									FBgn0052816	CG32816	2.79858	1.16472e-05	FBgn0052485	CG32485	-1.90143	1.88967e-06	FBgn0010314	Cks30A	0.949482	0.0052062
FBgn0027493	AdSS	0.648431	1.36875e-05	FBgn0036199	Bmcp	-0.719552	0.000128448									FBgn0037372	CG2091	1.17772	1.18683e-05	FBgn0038167	Lkb1	-0.889602	1.89044e-06	FBgn0029995	CG2256	1.5953	0.00537125
FBgn0267487	Ptp61F	3.34848	1.39099e-05	FBgn0032614	CG13284	-0.799809	0.000128468									FBgn0266137	Dop1R2	2.19037	1.20999e-05	FBgn0025709	CNT2	-1.35383	1.92466e-06	FBgn0031450	Hrs	0.376846	0.00544874
FBgn0052816	CG32816	2.88815	1.40322e-05	FBgn0266064	GlyS	-1.01182	0.000132066									FBgn0036462	mRpL39	0.772723	1.25711e-05	FBgn0053057	CG33057	-1.06873	1.95795e-06	FBgn0039558	BCAS2	0.42517	0.00552749
FBgn0035001	Slik	0.804887	1.41517e-05	FBgn0265003	koi	-0.731618	0.000132066									FBgn0263987	spoon	1.54297	1.31444e-05	FBgn0038145	Droj2	-1.02991	2.08336e-06	FBgn0262483	Rbp	0.61513	0.00554149
FBgn0026015	Top3beta	0.666567	1.42e-05	FBgn0013812	Dhc93AB	-4.22147	0.000137489									FBgn0051774	fred	2.18133	1.32234e-05	FBgn0011273	Acam	-1.41789	2.08336e-06	FBgn0037712	CG16789	1.13985	0.00560247
FBgn0010382	CycE	2.39331	1.4649e-05	FBgn0264384	lncRNA:CR43836	-0.872023	0.000138425									FBgn0030049	Trf4-1	0.583781	1.34994e-05	FBgn0002524	lace	-1.91479	2.11163e-06	FBgn0037883	Dph3	0.778278	0.00576654
FBgn0037167	CG11425	1.36776	1.53249e-05	FBgn0260795	NaPi-III	-1.00129	0.000138425									FBgn0013726	pnut	0.788842	1.37947e-05	FBgn0026372	RpL23A	-0.958717	2.13958e-06	FBgn0000024	Ace	1.61937	0.00583069
FBgn0040005	CG17883	0.703741	1.53804e-05	FBgn0015024	CkIalpha	-1.00095	0.000139237									FBgn0046323	ORY	1.9482	1.37998e-05	FBgn0033994	CG7544	-0.799166	2.14243e-06	FBgn0034491	Hsl	0.618159	0.00587028
FBgn0250816	AGO3	0.969065	1.59848e-05	FBgn0265784	CrebB	-4.82425	0.000140578									FBgn0011710	Septin1	0.841267	1.39149e-05	FBgn0267698	Pak	-1.16555	2.22306e-06	FBgn0264895	RapGAP1	0.694361	0.00587255
FBgn0026577	CG8677	0.77231	1.75996e-05	FBgn0052373	CG32373	-1.01429	0.00014468									FBgn0035838	ldbr	0.625665	1.52421e-05	FBgn0029133	REG	-2.68187	2.31773e-06	FBgn0051832	CG31832	0.487786	0.00589228
FBgn0017577	Mcm5	0.746769	1.76419e-05	FBgn0043070	MESK2	-0.724602	0.000145042									FBgn0033842	cbc	0.92364	1.54272e-05	FBgn0019925	Surf4	-0.997635	2.73231e-06	FBgn0031822	Phf5a	0.587852	0.00596052
FBgn0032859	Arpc2	1.23038	1.83468e-05	FBgn0021874	Nle	-1.85774	0.000146656									FBgn0262117	IntS3	0.974497	1.56218e-05	FBgn0285950	RpL19	-0.737958	2.82157e-06	FBgn0026876	CG11403	0.600352	0.00597085
FBgn0014343	mirr	1.07169	1.83844e-05	FBgn0035229	pns	-1.1249	0.000150039									FBgn0004882	orb	2.61158	1.5625e-05	FBgn0050495	CG30495	-1.01727	2.83067e-06	FBgn0263237	Cdk7	0.589443	0.00608492
FBgn0053910	His2B:CG33910	4.72406	1.87022e-05	FBgn0037759	CG8526	-0.92859	0.000151378									FBgn0026192	par-6	0.767444	1.61311e-05	FBgn0004838	Hrb27C	-1.32343	2.93909e-06	FBgn0023097	bon	0.887861	0.00617739
FBgn0034729	CG10344	0.918955	1.9424e-05	FBgn0263351	AP-2mu	-0.404226	0.000156164									FBgn0013687	mt:ori	1.18573	1.68108e-05	FBgn0036648	CG4098	-1.48091	2.96778e-06	FBgn0002413	dco	1.78046	0.00618312
FBgn0033015	d4	1.25218	1.9424e-05	FBgn0285944	para	-0.604806	0.000167714									FBgn0032258	Cog4	0.768664	1.77264e-05	FBgn0036211	CG5946	-1.21412	3.07996e-06	FBgn0263757	Rpb4	0.641206	0.00619762
FBgn0025716	Bap55	1.1118	1.95223e-05	FBgn0039487	gb	-1.02156	0.000167714									FBgn0029823	Shmt	1.44493	1.77759e-05	FBgn0035722	CG10075	-0.788987	3.36087e-06	FBgn0022774	Oat	0.751617	0.00619836
FBgn0259178	5PtaseI	0.474045	2.04945e-05	FBgn0039857	RpL6	-0.59958	0.000177337									FBgn0011659	Mlh1	0.742154	1.78346e-05	FBgn0286213	RpS12	-0.849313	3.36189e-06	FBgn0036740	Vps60	0.378105	0.00624743
FBgn0025674	CycK	0.839392	2.09166e-05	FBgn0023090	dtr	-2.67487	0.000178792									FBgn0013675	mt:CoII	4.93812	1.81776e-05	FBgn0259166	CG42271	-1.1411	3.42619e-06	FBgn0036770	Prestin	0.704462	0.00629979
FBgn0284237	CG46321	3.55981	2.13307e-05	FBgn0266758	Esyt2	-1.21284	0.000181228									FBgn0034299	CG5757	1.01703	1.93427e-05	FBgn0036784	CG5103	-1.01359	3.51418e-06	FBgn0051477	ATPsynepsilonL	0.893393	0.00631391
FBgn0024177	zpg	2.01695	2.16287e-05	FBgn0013325	RpL11	-0.458021	0.000183173									FBgn0028380	fal	1.6081	1.97256e-05	FBgn0266720	Snap24	-2.14026	3.62156e-06	FBgn0250788	beta-Spec	0.955183	0.00632797
FBgn0001139	gro	1.17269	2.16353e-05	FBgn0284408	trol	-1.48581	0.000185375									FBgn0035106	rno	1.02502	2.01494e-05	FBgn0003744	trc	-0.892444	3.70748e-06	FBgn0052495	Gss2	0.781224	0.00632797
FBgn0003062	Fib	0.928435	2.16899e-05	FBgn0011760	ctp	-1.177	0.000191149									FBgn0028491	CG2930	2.60109	2.09755e-05	FBgn0266410	CG45050	-0.644704	3.74761e-06	FBgn0267515	28SrRNA-Psi:CR45855	1.69551	0.00639172
FBgn0014143	croc	2.32869	2.218e-05	FBgn0050499	Rpe	-0.872607	0.000191301									FBgn0035769	CTCF	1.5542	2.16887e-05	FBgn0011284	RpS4	-0.58486	3.8032e-06	FBgn0011591	fng	0.92684	0.00639535
FBgn0086370	sra	0.630828	2.30551e-05	FBgn0000042	Act5C	-1.58179	0.000192044									FBgn0052850	CG32850	0.972986	2.17232e-05	FBgn0266084	Fhos	-1.10105	3.83174e-06	FBgn0029868	ND-B16.6	0.665482	0.00642447
FBgn0000044	Act57B	2.59923	2.45808e-05	FBgn0040475	SH3PX1	-0.763039	0.000201423									FBgn0263757	Rpb4	0.959589	2.24627e-05	FBgn0035995	CG3529	-0.969969	4.08447e-06	FBgn0086909	CG31751	0.400714	0.00645012
FBgn0015799	Rbf	1.36173	2.50234e-05	FBgn0267792	rgr	-0.820029	0.000207168									FBgn0002906	Blm	1.25535	2.45827e-05	FBgn0016694	Pdp1	-1.15181	4.08447e-06	FBgn0033523	CG12895	0.518114	0.00645012
FBgn0016696	Pitslre	0.754576	2.50408e-05	FBgn0020930	Dgkepsilon	-0.989744	0.000207597									FBgn0052099	CG32099	0.675958	2.55215e-05	FBgn0015519	nAChRalpha3	-1.59501	4.08447e-06	FBgn0264983	asRNA:CR44134	0.546754	0.00656988
FBgn0026196	nop5	0.770069	2.51552e-05	FBgn0000588	esc	-0.495226	0.000208102									FBgn0283681	Tcs3	0.679147	2.55646e-05	FBgn0003279	RpL4	-0.605652	4.12487e-06	FBgn0045866	bai	0.537465	0.00656988
FBgn0013674	mt:CoI	8.00028	2.54741e-05	FBgn0030506	DNAlig4	-1.01548	0.000209363									FBgn0033378	tsu	1.06875	2.57997e-05	FBgn0032781	RtcB	-0.666942	4.38174e-06	FBgn0051924	CG31924	0.527197	0.00661173
FBgn0000042	Act5C	3.12064	2.70739e-05	FBgn0266711	EloC	-0.960171	0.000209635									FBgn0015621	Clp	0.646507	2.59993e-05	FBgn0015024	CkIalpha	-1.24195	4.60211e-06	FBgn0032031	CG13390	0.355336	0.00665152
FBgn0085436	Not1	0.840903	2.72067e-05	FBgn0026206	mei-P26	-0.784937	0.000210683									FBgn0043900	pygo	3.52081	2.62545e-05	FBgn0039713	RpS8	-0.846437	4.79314e-06	FBgn0038539	Atg8b	0.438944	0.00676401
FBgn0038799	MFS9	1.89608	2.73984e-05	FBgn0004512	Mdr49	-1.07363	0.000211643									FBgn0042641	frc	0.955748	2.67358e-05	FBgn0039857	RpL6	-0.740924	4.80633e-06	FBgn0011273	Acam	1.32126	0.00679474
FBgn0039302	Nup358	0.751843	2.7927e-05	FBgn0265968	Tfb5	-0.745178	0.000212518									FBgn0033206	DCTN4-p62	0.84443	2.67358e-05	FBgn0030683	Mvd	-0.899444	4.99212e-06	FBgn0261436	DhpD	0.837022	0.00689861
FBgn0034057	CG8314	0.689129	2.80339e-05	FBgn0016075	vkg	-1.45063	0.000213									FBgn0019972	Drice	3.27073	2.75561e-05	FBgn0026438	Eaat2	-1.34324	5.60466e-06	FBgn0001091	Gapdh1	0.562447	0.00698258
FBgn0267164	asRNA:CR45604	0.658441	2.87108e-05	FBgn0034408	sano	-2.44791	0.000214543									FBgn0011273	Acam	1.21755	2.77291e-05	FBgn0028670	Vha100-2	-0.39718	5.6642e-06	FBgn0036827	CG6843	0.433894	0.00700495
FBgn0033190	Gpo2	0.691924	2.90833e-05	FBgn0014026	RpL7A	-0.490862	0.000216207									FBgn0027106	Inx7	1.90187	2.77557e-05	FBgn0027594	drpr	-1.23519	5.70797e-06	FBgn0040066	wds	0.341931	0.00711998
FBgn0039227	polybromo	1.27089	2.93747e-05	FBgn0030478	CG1640	-0.631687	0.000217781									FBgn0031273	CG2839	1.58371	2.89985e-05	FBgn0035121	Tudor-SN	-0.767399	5.82803e-06	FBgn0015795	Rab7	0.540114	0.00718616
FBgn0086895	pea	1.08316	3.1664e-05	FBgn0035471	Sc2	-0.397467	0.00021942									FBgn0004577	Pxd	0.722099	2.95841e-05	FBgn0024733	RpL10	-0.539314	5.91606e-06	FBgn0038569	CG7218	0.681165	0.0072025
FBgn0039680	Cap-D2	0.81252	3.28563e-05	FBgn0031635	tank	-2.78293	0.000224513									FBgn0030093	Bap111	1.22942	3.06938e-05	FBgn0031260	Spp	-1.08437	6.02426e-06	FBgn0036666	TSG101	0.528572	0.0072025
FBgn0085423	GramD1B	1.30871	3.5004e-05	FBgn0027560	Tps1	-1.25522	0.000225366									FBgn0005536	Mbs	0.604696	3.07113e-05	FBgn0086445	l(2)37Cd	-0.518353	6.71498e-06	FBgn0267912	CanA-14F	1.37424	0.0072519
FBgn0267791	HnRNP-K	0.425739	3.64815e-05	FBgn0038861	Trm7-34	-0.653333	0.000228558									FBgn0001222	Hsf	0.536383	3.17014e-05	FBgn0262733	Src64B	-0.782157	7.08591e-06	FBgn0011768	Fdh	0.817847	0.00726511
FBgn0262743	Fs(2)Ket	1.164	3.77142e-05	FBgn0037874	Tctp	-0.751402	0.0002358									FBgn0037466	CG1965	0.581601	3.24827e-05	FBgn0265187	Fatp2	-1.19478	8.03997e-06	FBgn0020496	CtBP	0.509498	0.00749266
FBgn0013750	Arf51F	1.40788	3.81252e-05	FBgn0034521	Mgat1	-0.853848	0.000240165									FBgn0004573	5-HT7	1.89706	3.26983e-05	FBgn0005648	Pabp2	-0.743701	8.05146e-06	FBgn0033468	CG1418	0.517807	0.00753545
FBgn0040849	Ir41a	1.83388	4.28545e-05	FBgn0032922	Coq3	-0.789975	0.000240165									FBgn0002921	Atpalpha	0.913917	3.2703e-05	FBgn0030878	CG6769	-0.630644	8.74003e-06	FBgn0017550	Rga	0.406394	0.00768974
FBgn0011742	Arp2	0.5602	4.29542e-05	FBgn0041585	Orai	-1.08247	0.000241246									FBgn0032054	Uba4	0.551089	3.46821e-05	FBgn0287775	18w	-1.62283	8.75398e-06	FBgn0029833	MCTS1	0.362655	0.00789236
FBgn0015765	p38a	0.753304	4.52073e-05	FBgn0285949	RpL31	-0.525025	0.000242271									FBgn0039214	puf	1.2212	3.47756e-05	FBgn0030578	CG5347	-1.49294	8.898e-06	FBgn0259718	CG42372	0.681524	0.0079289
FBgn0033272	RagC-D	0.459263	4.52778e-05	FBgn0037170	Trxr-2	-1.95431	0.000242271									FBgn0001122	Galphao	1.15849	3.52187e-05	FBgn0004404	RpS14b	-0.630139	8.98865e-06	FBgn0034753	CG2852	1.70247	0.00794456
FBgn0004003	wbl	0.582075	4.68637e-05	FBgn0004169	up	-1.39398	0.000255582									FBgn0038058	CG5608	0.791108	3.54668e-05	FBgn0032816	Nf-YB	-2.85113	9.27616e-06	FBgn0033989	CG7639	0.54777	0.00797042
FBgn0011836	Taf2	1.03393	4.90009e-05	FBgn0261793	Trf2	-1.14749	0.000274241									FBgn0266348	lncRNA:CR44997	1.66105	3.57828e-05	FBgn0261243	Psa	-2.7699	9.51144e-06	FBgn0030049	Trf4-1	0.369577	0.00802697
FBgn0266350	lncRNA:CR44999	1.08767	4.94896e-05	FBgn0020626	Osbp	-0.618279	0.000276578									FBgn0284247	ds	1.35009	3.63529e-05	FBgn0086605	CG9853	-0.974231	9.62101e-06	FBgn0265083	CG44194	1.27057	0.00823103
FBgn0011288	Snap25	1.16928	5.53323e-05	FBgn0026403	Ndg	-1.18952	0.000280076									FBgn0266848	wap	0.626018	3.66978e-05	FBgn0010323	Gsc	-1.71774	9.63565e-06	FBgn0031760	Tsp26A	1.65135	0.00825096
FBgn0039728	CG7896	2.10946	5.62934e-05	FBgn0087040	alphaTub67C	-0.901607	0.000283337									FBgn0259212	cno	1.17447	3.70705e-05	FBgn0038271	UQCR-C1	-0.683173	9.74642e-06	FBgn0086372	lap	0.274198	0.00845452
FBgn0037382	Hpr1	0.951243	5.77133e-05	FBgn0038277	RpS5b	-0.520981	0.000286865									FBgn0005640	Eip63E	2.27411	3.78671e-05	FBgn0013308	Odc2	-1.06389	9.77012e-06	FBgn0010750	atms	0.457868	0.00856883
FBgn0003483	spn-E	0.574481	6.15051e-05	FBgn0037138	P5CDh1	-0.770011	0.000289116									FBgn0004913	Gnf1	1.20698	4.23284e-05	FBgn0001978	stc	-0.494019	9.80009e-06	FBgn0032214	CG4968	0.563468	0.00856946
FBgn0039907	lgs	1.3244	6.49857e-05	FBgn0020412	JIL-1	-0.713886	0.000289116									FBgn0030806	CG13001	0.848501	4.55463e-05	FBgn0003145	prd	-1.44051	1.10071e-05	FBgn0004647	N	1.62922	0.00864088
FBgn0039045	CG17119	2.64026	6.52901e-05	FBgn0024236	foi	-1.03551	0.000295226									FBgn0038747	RhoGAP92B	0.854671	4.79955e-05	FBgn0011336	Stt3B	-0.738479	1.15908e-05	FBgn0004103	Pp1-87B	1.1217	0.00876311
FBgn0039930	CG11077	0.81319	6.71189e-05	FBgn0262125	Sec23	-0.314503	0.000306969									FBgn0015949	hrg	0.539245	4.83264e-05	FBgn0023090	dtr	-1.31598	1.21285e-05	FBgn0039137	Epp	0.546452	0.0087984
FBgn0040080	pins	1.85151	6.99186e-05	FBgn0033735	Dera	-0.804049	0.000308									FBgn0266282	jnj	0.933341	4.8725e-05	FBgn0039928	Cals	-1.01099	1.21867e-05	FBgn0267378	sau	0.333054	0.00881125
FBgn0004577	Pxd	0.676841	6.99186e-05	FBgn0033994	CG7544	-0.598038	0.000319997									FBgn0033846	mip120	0.930726	5.12084e-05	FBgn0036997	CG5955	-0.819298	1.21867e-05	FBgn0030915	CG6179	0.519557	0.0088953
FBgn0287630	dbf	0.513362	7.25922e-05	FBgn0031322	CG5001	-0.737862	0.000321112									FBgn0035001	Slik	0.762242	5.16695e-05	FBgn0261287	ymp	-0.691739	1.27486e-05	FBgn0021874	Nle	1.24946	0.00896262
FBgn0032822	CG10466	0.831921	7.63384e-05	FBgn0000038	nAChRbeta1	-1.17873	0.000328896									FBgn0284243	betaTub56D	0.458177	5.18392e-05	FBgn0038893	Archease	-1.12784	1.27993e-05	FBgn0263873	sick	1.24999	0.00907963
FBgn0035026	Fcp1	0.993863	7.69171e-05	FBgn0260960	Baldspot	-0.681517	0.000329887									FBgn0044323	Cka	0.480124	5.27389e-05	FBgn0031264	CG11835	-0.732846	1.29553e-05	FBgn0036254	CG5645	0.464628	0.00917004
FBgn0016984	sktl	0.612394	7.8378e-05	FBgn0267376	SelR	-1.07348	0.000331985									FBgn0038524	sll	1.07514	5.35948e-05	FBgn0039776	PH4alphaEFB	-1.54431	1.32388e-05	FBgn0024196	robl	0.920589	0.00929854
FBgn0015296	Shc	0.651312	7.9362e-05	FBgn0039882	Rift	-1.13458	0.000342314									FBgn0034950	Pask	1.30134	5.54875e-05	FBgn0031987	CG12375	-0.898112	1.37515e-05	FBgn0250906	Pgk	1.56075	0.00940147
FBgn0030486	Set2	0.858489	8.33379e-05	FBgn0020370	TppII	-0.554409	0.000356113									FBgn0061200	Nup153	0.509527	5.57634e-05	FBgn0029118	ScsbetaG	-0.746444	1.37515e-05	FBgn0034408	sano	1.4755	0.00942035
FBgn0267698	Pak	1.07111	8.93644e-05	FBgn0038321	CG6218	-1.19855	0.000357247									FBgn0067629	CG33332	0.954086	5.72717e-05	FBgn0267430	Pzl	-1.25286	1.38631e-05	FBgn0034824	Klp59C	1.11225	0.00952627
FBgn0039066	EloA	0.463207	9.1934e-05	FBgn0001941	ifc	-1.08273	0.000357845									FBgn0285879	disco-r	0.928578	5.73441e-05	FBgn0001313	kl-2	-1.34303	1.39957e-05	FBgn0038065	Snx3	0.458246	0.00960454
FBgn0286809	xmas	1.13618	9.83673e-05	FBgn0010638	Sec61beta	-0.900502	0.00035809									FBgn0029123	SoxN	3.23742	5.75217e-05	FBgn0002941	slou	-2.74692	1.42431e-05	FBgn0034827	Klp59D	1.57271	0.00974655
FBgn0263995	cpo	0.961995	9.98695e-05	FBgn0032350	CG6287	-4.24057	0.000360989									FBgn0011836	Taf2	1.04733	5.88096e-05	FBgn0259677	CG42346	-1.93189	1.47912e-05	FBgn0261458	capt	0.382047	0.00993052
FBgn0033989	CG7639	0.637321	0.000100095	FBgn0025709	CNT2	-0.975941	0.000363331									FBgn0003346	RanGAP	0.740614	5.90667e-05	FBgn0030177	CG2972	-0.610863	1.48323e-05	FBgn0038428	CG14894	0.480953	0.00997805
FBgn0266626	asRNA:CR45133	1.04741	0.000103972	FBgn0267698	Pak	-0.849032	0.000370704									FBgn0086908	egg	0.986924	5.97437e-05	FBgn0259678	sqa	-1.13801	1.59049e-05	FBgn0026143	Cdc45	0.340837	0.00999297
FBgn0038686	CG5555	1.08383	0.00010538	FBgn0263601	mib1	-1.00251	0.00037264									FBgn0035639	kri	0.957047	6.16104e-05	FBgn0086357	Sec61alpha	-0.7909	1.63156e-05
FBgn0019985	mGluR	0.943916	0.000105526	FBgn0015279	Pi3K92E	-1.00538	0.00037264									FBgn0266539	CG45100	0.773743	6.17052e-05	FBgn0011297	Alg3	-0.714349	1.69079e-05
FBgn0033984	Lap1	0.595301	0.000110333	FBgn0026438	Eaat2	-1.01152	0.000378456									FBgn0024320	Npc1a	1.20968	6.319e-05	FBgn0285948	RpL27A	-0.842976	1.7713e-05
FBgn0002638	Rcc1	1.66623	0.000116637	FBgn0024196	robl	-1.19635	0.000378456									FBgn0287183	l(3)80Fg	1.44047	6.42771e-05	FBgn0264895	RapGAP1	-1.08828	1.78708e-05
FBgn0030752	CDC50	0.519144	0.000126118	FBgn0031598	Vps53	-0.622768	0.000383162									FBgn0026141	Cdlc2	2.91365	6.50371e-05	FBgn0020618	Rack1	-0.745341	1.82075e-05
FBgn0039846	PNPase	0.856618	0.000128448	FBgn0037051	CG10565	-0.366972	0.000385209									FBgn0053096	CG33096	1.11299	6.65281e-05	FBgn0036111	Aps	-0.890245	1.83399e-05
FBgn0015615	SMC3	1.12943	0.000130673	FBgn0266578	lncRNA:CR45109	-3.92607	0.000387923									FBgn0032030	Wdr82	0.52076	7.08428e-05	FBgn0034035	CG8207	-0.772782	1.86061e-05
FBgn0038590	CG12320	0.718701	0.000131588	FBgn0030573	nmdyn-D6	-1.92212	0.000392101									FBgn0031677	CG14036	0.751579	7.09941e-05	FBgn0037024	tzn	-1.18027	1.91907e-05
FBgn0051989	Cap-D3	1.11275	0.000131968	FBgn0004573	5-HT7	-0.744614	0.000392101									FBgn0032016	Mettl14	0.536164	7.11791e-05	FBgn0004509	Fur1	-1.16799	2.00746e-05
FBgn0038552	Alg1	0.776944	0.000136421	FBgn0050495	CG30495	-0.747974	0.000405573									FBgn0051832	CG31832	0.682005	7.17908e-05	FBgn0000492	Dr	-1.69206	2.03928e-05
FBgn0038968	CG12499	0.576308	0.000146144	FBgn0039590	CG10011	-0.595658	0.000405573									FBgn0001148	gsb	1.50737	7.33131e-05	FBgn0001220	Hsc70-5	-0.619656	2.21343e-05
FBgn0039924	PIP4K	0.725767	0.000146245	FBgn0040007	RpL38	-0.849499	0.00041178									FBgn0028992	sds22	2.52375	7.36021e-05	FBgn0267383	Ubc87F	-0.9207	2.32158e-05
FBgn0266539	CG45100	0.717582	0.000152641	FBgn0030151	CG1354	-0.556489	0.000413981									FBgn0001491	l(1)10Bb	0.622941	7.37611e-05	FBgn0034968	RpL12	-0.827853	2.56446e-05
FBgn0005536	Mbs	0.543142	0.000152788	FBgn0285950	RpL19	-0.549722	0.000415266									FBgn0019985	mGluR	0.986256	7.64565e-05	FBgn0013342	nSyb	-1.17457	2.57997e-05
FBgn0035838	ldbr	0.540599	0.000158289	FBgn0035165	CG13887	-0.805773	0.000424497									FBgn0260861	Trs23	0.684449	7.71634e-05	FBgn0085395	Shawl	-0.977045	2.71673e-05
FBgn0000547	ed	1.82073	0.000160841	FBgn0002921	Atpalpha	-0.786025	0.000426547									FBgn0085432	pan	2.47514	8.57148e-05	FBgn0010411	RpS18	-0.874363	2.89985e-05
FBgn0085434	NaCP60E	1.55532	0.000164614	FBgn0267975	vib	-0.691593	0.000427973									FBgn0286778	CG46385	1.21012	8.63975e-05	FBgn0002921	Atpalpha	-0.958577	2.90416e-05
FBgn0037376	Hat1	0.551055	0.00016707	FBgn0015623	Cpr	-0.659648	0.000429286									FBgn0262593	Shab	1.09813	8.69672e-05	FBgn0285947	RpS10b	-0.774365	3.09321e-05
FBgn0010407	Ror	1.8947	0.000172838	FBgn0028872	CG18095	-1.40797	0.000431628									FBgn0037263	slx1	0.822125	8.78888e-05	FBgn0001128	Gpdh1	-1.39018	3.23914e-05
FBgn0034491	Hsl	1.4796	0.000177705	FBgn0036135	mRpL2	-0.586632	0.000432095									FBgn0001961	Arpc1	0.605089	9.02308e-05	FBgn0036825	RpL26	-0.611931	3.30765e-05
FBgn0039765	mRpS18C	0.632429	0.00018177	FBgn0032477	Alg7	-0.610325	0.000436299									FBgn0040283	SMC1	1.14453	9.31826e-05	FBgn0086347	Myo31DF	-0.97213	3.59499e-05
FBgn0263600	PolD1	0.67534	0.000182369	FBgn0033814	Qsox1	-0.786602	0.000444891									FBgn0038686	CG5555	1.219	9.37109e-05	FBgn0036173	CG7394	-0.845617	3.75314e-05
FBgn0032295	CG12299	2.01718	0.000182914	FBgn0086768	Pcmt	-0.824304	0.000459501									FBgn0053100	eIF4EHP	0.993929	9.60494e-05	FBgn0266452	CTPsyn	-0.934836	3.78043e-05
FBgn0023081	gek	1.3322	0.000187457	FBgn0025463	Bap60	-0.502358	0.000460223									FBgn0261602	RpL8	3.84827	9.60807e-05	FBgn0263006	SERCA	-1.09046	3.78043e-05
FBgn0002183	dre4	0.545665	0.000199944	FBgn0042710	Hex-t2	-0.422325	0.000461896									FBgn0010825	Gug	1.10518	9.6394e-05	FBgn0011270	Pglym87	-0.750912	3.80585e-05
FBgn0033155	Br140	0.739851	0.000204222	FBgn0015803	RtGEF	-0.600395	0.000465709									FBgn0027518	Wdr24	0.742449	9.64247e-05	FBgn0283477	SF2	-0.531259	3.83822e-05
FBgn0030648	CG6340	0.651811	0.000204756	FBgn0000659	fkh	-1.10735	0.000473195									FBgn0261573	CoRest	0.520374	9.9856e-05	FBgn0034138	RpS15	-0.783711	3.87564e-05
FBgn0027553	NELF-B	1.13788	0.000205241	FBgn0032000	CG8372	-0.736827	0.00048773									FBgn0039139	Mettl3	0.957799	0.000101487	FBgn0032956	Cul2	-0.664755	4.27363e-05
FBgn0013687	mt:ori	0.988257	0.000206513	FBgn0037902	CG5281	-1.0015	0.000495201									FBgn0037356	CG12170	1.16142	0.000104158	FBgn0028562	sut2	-1.09398	4.66056e-05
FBgn0010333	Rac1	0.752479	0.000211674	FBgn0034282	Mapmodulin	-0.577258	0.000511849									FBgn0037657	hyx	0.645035	0.000105146	FBgn0085377	CG34348	-0.671235	4.81147e-05
FBgn0040368	eIF4E7	0.690921	0.000237	FBgn0037943	CG14722	-0.554939	0.000512275									FBgn0030420	CG12717	0.587795	0.000105233	FBgn0034304	CG5742	-0.730551	4.81386e-05
FBgn0036082	CG12362	0.745589	0.000243068	FBgn0000032	Acph-1	-0.876837	0.000542808									FBgn0010638	Sec61beta	0.812506	0.000107612	FBgn0020626	Osbp	-0.7016	4.8513e-05
FBgn0287594	CG46463	0.743715	0.000251463	FBgn0014141	cher	-1.2656	0.000545585									FBgn0085478	Zdhhc8	0.9322	0.000109912	FBgn0005533	RpS17	-0.824151	5.04242e-05
FBgn0053180	Ranbp16	0.908264	0.000251984	FBgn0050410	Rpi	-0.653319	0.000551447									FBgn0010407	Ror	1.96272	0.000114337	FBgn0035113	pyx	-0.806538	5.11744e-05
FBgn0031631	CG3225	0.656831	0.000271355	FBgn0032445	CG6153	-0.565729	0.000574017									FBgn0011202	dia	0.834343	0.000114436	FBgn0021765	scu	-0.995901	5.11787e-05
FBgn0036959	CG6951	0.755312	0.000274178	FBgn0019957	ND-42	-0.608357	0.000589565									FBgn0003884	alphaTub84B	1.63533	0.000115127	FBgn0027596	Kank	-0.944686	5.4197e-05
FBgn0028426	RNaseZ	0.749393	0.000276412	FBgn0015797	Rab6	-0.721362	0.00059024									FBgn0053808	His2A:CG33808	2.68715	0.000128423	FBgn0086472	RpS25	-0.651512	5.56321e-05
FBgn0025629	CG4045	0.756888	0.000285157	FBgn0037050	ICA69	-1.12523	0.000600529									FBgn0261397	didum	1.53981	0.000132144	FBgn0024352	Stip1	-0.674349	5.68221e-05
FBgn0037279	CG1129	0.423996	0.000297048	FBgn0038799	MFS9	-0.787188	0.000624174									FBgn0264953	Piezo	0.874939	0.000134926	FBgn0033117	CG3358	-0.777061	5.6834e-05
FBgn0030806	CG13001	0.734818	0.000304033	FBgn0286511	Pld	-0.735036	0.000624382									FBgn0038166	CG9588	0.45864	0.000135279	FBgn0035421	nSMase	-0.958522	5.69264e-05
FBgn0039120	Nup98-96	0.726561	0.000307143	FBgn0263352	Unr	-1.58831	0.000642866									FBgn0004595	pros	0.675294	0.000138442	FBgn0030479	Rbp1-like	-0.485199	6.07247e-05
FBgn0261556	CG42674	1.01527	0.000330516	FBgn0014879	Set	-0.499405	0.000642978									FBgn0015615	SMC3	1.1565	0.000138539	FBgn0010198	RpS15Aa	-0.807735	6.23906e-05
FBgn0024330	MED6	0.544912	0.000365188	FBgn0003145	prd	-1.0655	0.000665288									FBgn0038319	mRpL9	0.818625	0.00013907	FBgn0283658	muc	-0.578383	6.46748e-05
FBgn0034401	MetRS	0.608953	0.00037265	FBgn0029148	NHP2	-0.51721	0.000668102									FBgn0035872	Cpsf6	0.523089	0.000139625	FBgn0285944	para	-0.649886	6.67019e-05
FBgn0003346	RanGAP	0.642627	0.000385209	FBgn0037873	SdhC	-0.989997	0.000682312									FBgn0035205	Ctr9	0.452903	0.000140244	FBgn0036135	mRpL2	-0.674584	6.74605e-05
FBgn0036279	Ncc69	0.850813	0.000411747	FBgn0266195	Tgs1	-0.600342	0.000688615									FBgn0032816	Nf-YB	0.81044	0.000142252	FBgn0036999	isoQC	-0.986575	6.75216e-05
FBgn0036486	Msh6	0.874558	0.000415406	FBgn0030686	mRpL3	-0.41358	0.000689684									FBgn0031116	CG1695	1.14959	0.000143268	FBgn0030753	rngo	-1.04426	7.0014e-05
FBgn0029798	CG4078	0.758561	0.000426547	FBgn0025366	Ip259	-0.585774	0.000733026									FBgn0004872	piwi	1.44726	0.000144517	FBgn0035107	mri	-0.620307	7.0134e-05
FBgn0004242	Syt1	2.46353	0.000430296	FBgn0039029	CG4704	-0.79558	0.000733923									FBgn0037279	CG1129	0.449748	0.000146403	FBgn0032202	REPTOR-BP	-1.12076	7.45846e-05
FBgn0029761	SK	0.968493	0.000434267	FBgn0000559	eEF2	-0.529442	0.000739323									FBgn0002734	E(spl)mdelta-HLH	1.79724	0.000151758	FBgn0037873	SdhC	-1.19915	7.63953e-05
FBgn0029856	CG11700	2.77181	0.000443593	FBgn0266696	Svil	-1.27398	0.000740843									FBgn0026619	Taz	0.686825	0.00015699	FBgn0036199	Bmcp	-0.750203	8.75925e-05
FBgn0002899	mus301	1.62652	0.000449659	FBgn0031651	mRpL24	-0.771371	0.000748849									FBgn0011604	Iswi	1.44129	0.000159029	FBgn0037758	CG9467	-1.45522	8.8828e-05
FBgn0261238	Alh	2.14621	0.000467245	FBgn0037546	mAChR-B	-1.14498	0.000749217									FBgn0038274	Nup93-2	0.784645	0.000164591	FBgn0038640	CG7706	-0.663081	9.64044e-05
FBgn0032919	CG9253	0.661007	0.000469809	FBgn0035772	Sh3beta	-1.26737	0.000749217									FBgn0027783	SMC2	1.31655	0.000165114	FBgn0051729	CG31729	-0.724445	9.85082e-05
FBgn0030421	Agpat1	0.643465	0.000471738	FBgn0000536	eas	-0.481494	0.000759994									FBgn0024273	WASp	0.922328	0.000170379	FBgn0031115	CG11710	-0.559883	0.000104158
FBgn0036462	mRpL39	0.606035	0.000489366	FBgn0034709	Swim	-1.03348	0.000777675									FBgn0024945	NitFhit	0.466097	0.000173335	FBgn0260049	flr	-0.593204	0.000105146
FBgn0030468	CG1622	0.349485	0.000501951	FBgn0001235	hth	-1.13345	0.000789852									FBgn0026722	drosha	0.532587	0.000176044	FBgn0023508	Ocrl	-1.11182	0.000107198
FBgn0032031	CG13390	0.428266	0.000519631	FBgn0037391	CG2017	-0.693419	0.000806118									FBgn0250903	lmgA	0.942928	0.000180031	FBgn0002626	RpL32	-0.742553	0.000107198
FBgn0266599	Hsc70-4	0.829147	0.000542808	FBgn0010379	Akt1	-0.807144	0.000808484									FBgn0287594	CG46463	0.775382	0.000185376	FBgn0263863	mRpL45	-0.812348	0.000108749
FBgn0053181	CG33181	0.466729	0.000552247	FBgn0029856	CG11700	-0.805647	0.000836593									FBgn0035520	CG11586	0.831934	0.000188179	FBgn0037874	Tctp	-0.806998	0.000109447
FBgn0264075	tgo	1.57885	0.000568999	FBgn0030341	p24-1	-0.546267	0.000854544									FBgn0039867	CstF50	1.65583	0.000204041	FBgn0001218	Hsc70-3	-0.659135	0.000114436
FBgn0001233	Hsp83	2.36862	0.000572292	FBgn0001197	His2Av	-0.99142	0.000877029									FBgn0039466	CG5521	0.730844	0.000209743	FBgn0004567	slp2	-2.67891	0.000116295
FBgn0011604	Iswi	1.26254	0.000576723	FBgn0032253	LManI	-0.583814	0.000890508									FBgn0000499	dsh	0.68828	0.00021217	FBgn0033317	CG8635	-0.761962	0.000117599
FBgn0027108	Inx2	0.845152	0.000587057	FBgn0052669	CG32669	-1.91807	0.000900428									FBgn0259221	ATP8A	3.50083	0.000212363	FBgn0261279	lqfR	-0.936064	0.000119281
FBgn0042710	Hex-t2	1.79938	0.000590854	FBgn0034650	NC2alpha	-0.324358	0.000904105									FBgn0010583	dock	0.550966	0.000217223	FBgn0015288	RpL22	-0.649376	0.000120446
FBgn0046332	gskt	0.768099	0.00059534	FBgn0037656	CG11986	-0.957223	0.000911138									FBgn0000547	ed	1.82177	0.000221661	FBgn0035854	CG8005	-1.08693	0.000120801
FBgn0051324	CG31324	1.03008	0.000598715	FBgn0036959	CG6951	-0.787911	0.00092228									FBgn0010247	Parp	1.11743	0.000234171	FBgn0015803	RtGEF	-0.670338	0.000121069
FBgn0033886	Rpn13	0.430364	0.000611408	FBgn0005533	RpS17	-0.656554	0.000951637									FBgn0004117	Tm2	1.89653	0.00023519	FBgn0027538	beta4GalNAcTA	-1.66404	0.000125536
FBgn0015778	rin	0.471766	0.00062804	FBgn0034743	RpS16	-0.511725	0.000971917									FBgn0041004	CG17715	0.791471	0.000237495	FBgn0014006	Ask1	-1.00346	0.0001382
FBgn0025832	Fen1	0.738161	0.000657084	FBgn0004636	Rap1	-0.675648	0.000973704									FBgn0034573	Sou	0.595678	0.000241796	FBgn0260639	gammaTub23C	-0.694764	0.000138419
FBgn0023512	eIF2Bepsilon	0.474453	0.000667208	FBgn0035245	GC	-1.10534	0.00100932									FBgn0037395	CG10280	1.71473	0.000246762	FBgn0028969	deltaCOP	-0.48083	0.000138539
FBgn0039016	Dcr-1	0.623784	0.000678345	FBgn0017457	U2af38	-0.542346	0.00100932									FBgn0039904	Hcf	0.427986	0.000248218	FBgn0283472	S6k	-0.556883	0.000139309
FBgn0086908	egg	0.807357	0.000702889	FBgn0052495	Gss2	-0.875204	0.00105089									FBgn0003483	spn-E	0.532904	0.00025505	FBgn0013684	mt:ND5	-2.46163	0.000139781
FBgn0051550	CG31550	0.511752	0.000725785	FBgn0034491	Hsl	-0.693945	0.00105964									FBgn0035173	CG13907	1.08505	0.000255454	FBgn0086443	AsnRS	-0.865564	0.000141651
FBgn0032258	Cog4	0.594381	0.000726888	FBgn0028491	CG2930	-0.751807	0.00106235									FBgn0261403	sxc	2.81046	0.000255627	FBgn0030321	CG1703	-0.504897	0.000141975
FBgn0264495	gpp	1.40255	0.00073498	FBgn0000150	awd	-0.537369	0.00106883									FBgn0000463	Dl	2.98877	0.000256544	FBgn0086378	Alg-2	-1.05648	0.000142378
FBgn0032633	Lrch	0.733659	0.00073528	FBgn0039965	Coa7	-0.605544	0.00110583									FBgn0260945	Atg1	0.558413	0.000263648	FBgn0028694	Rpn11	-0.621448	0.00014708
FBgn0040823	dpr6	1.10866	0.000787117	FBgn0013275	Hsp70Aa	-0.908336	0.00111565									FBgn0022942	Cbp80	0.726271	0.000266556	FBgn0015790	Rab11	-0.8798	0.000147268
FBgn0052296	Mrtf	0.492998	0.000789673	FBgn0261804	CG42750	-1.02971	0.00111932									FBgn0040823	dpr6	1.91568	0.000289117	FBgn0034433	EndoB	-0.856851	0.00014757
FBgn0019952	Orct	0.576163	0.000794604	FBgn0036173	CG7394	-0.652624	0.00112615									FBgn0052373	CG32373	1.01813	0.000290125	FBgn0267428	DIP-lambda	-1.20852	0.000149857
FBgn0037578	PNKP	0.495813	0.000814191	FBgn0000039	nAChRalpha2	-1.34964	0.00112727									FBgn0267704	lncRNA:flam	0.798078	0.000293429	FBgn0004921	Ggamma1	-1.10847	0.000151612
FBgn0024921	Tnpo	0.535349	0.000817307	FBgn0002022	Catsup	-0.380246	0.00113368									FBgn0085819	28SrRNA-Psi:CR41609	3.34465	0.000294504	FBgn0013674	mt:CoI	-1.0715	0.00015247
FBgn0278608	Dsp1	0.448047	0.000823299	FBgn0051739	AspRS-m	-0.463213	0.00113412									FBgn0002044	swm	0.439684	0.000296216	FBgn0032405	firl	-1.0937	0.000153259
FBgn0004237	Hrb87F	0.453743	0.000844525	FBgn0027889	ball	-0.478845	0.00116795									FBgn0264962	Pcf11	1.08172	0.000305727	FBgn0035165	CG13887	-0.885803	0.000159029
FBgn0020261	pcm	0.83378	0.000862297	FBgn0265595	CG44422	-0.869325	0.00117122									FBgn0031267	Ipk2	0.638633	0.000307121	FBgn0036415	CG7768	-0.813449	0.000159573
FBgn0010434	cora	0.840983	0.000862297	FBgn0266450	Kr-h1	-1.15826	0.00117185									FBgn0026430	Grip84	0.679204	0.000307682	FBgn0003676	CCT1	-1.465	0.000167785
FBgn0039972	Marf1	0.866484	0.000880654	FBgn0030321	CG1703	-0.426806	0.00120062									FBgn0032797	Hasp	1.0594	0.000330383	FBgn0085450	Snoo	-0.883157	0.00018246
FBgn0035243	CG13926	0.665351	0.000893682	FBgn0037370	CG1236	-0.94895	0.00122849									FBgn0284421	Psn	0.52	0.00033195	FBgn0027079	ValRS	-0.545607	0.000182941
FBgn0263780	CG17684	2.01511	0.000898903	FBgn0028429	I-2	-2.80101	0.00123074									FBgn0015270	Orc2	0.557966	0.00033395	FBgn0287609	lncRNA:CR46478	-1.90889	0.000188824
FBgn0033378	tsu	0.813563	0.000906226	FBgn0015550	tap	-0.976961	0.00125119									FBgn0260985	RfC4	0.492424	0.000338429	FBgn0003206	Ras64B	-2.41321	0.000189276
FBgn0259212	cno	0.904207	0.000937978	FBgn0003076	Pgm1	-0.646344	0.00126447									FBgn0035675	CG6610	1.09284	0.0003392	FBgn0041629	Hexo2	-1.11043	0.000193651
FBgn0039566	CG4849	0.774762	0.000938526	FBgn0029911	CG14435	-0.836102	0.001268									FBgn0042710	Hex-t2	1.90974	0.000339866	FBgn0030506	DNAlig4	-1.04782	0.000198576
FBgn0040011	Slmap	0.479169	0.00095646	FBgn0034356	Pepck2	-1.06493	0.0013309									FBgn0034401	MetRS	0.622423	0.000348529	FBgn0011826	Pp2B-14D	-0.933928	0.00020217
FBgn0002921	Atpalpha	0.703777	0.00101215	FBgn0000492	Dr	-1.20884	0.00133624									FBgn0000183	BicD	0.572037	0.000353619	FBgn0027599	CG2790	-0.670148	0.00020675
FBgn0000273	Pka-C1	0.529113	0.00105089	FBgn0031589	Naprt	-0.393049	0.00135585									FBgn0036710	CG6479	0.463628	0.000358318	FBgn0267912	CanA-14F	-0.726006	0.000221515
FBgn0003656	sws	0.592641	0.00106264	FBgn0026143	Cdc45	-0.406579	0.00135797									FBgn0038195	CG3061	0.38624	0.00039524	FBgn0010350	Cds	-0.697006	0.000225077
FBgn0260861	Trs23	0.555358	0.00108753	FBgn0267336	Glut4EF	-0.644516	0.00136212									FBgn0039227	polybromo	1.09469	0.00039585	FBgn0265935	coro	-0.855703	0.000225293
FBgn0037359	MED27	0.664294	0.00108753	FBgn0036821	CG3961	-0.637547	0.00139167									FBgn0032943	Tsp39D	0.651487	0.000401468	FBgn0010409	RpL18A	-0.535919	0.000226437
FBgn0286051	Rexo5	0.435286	0.00110262	FBgn0051216	Naam	-0.510075	0.00141309									FBgn0023515	Gcna	1.06157	0.000402777	FBgn0024558	Dph5	-0.778052	0.000230809
FBgn0015621	Clp	0.494985	0.00111532	FBgn0259678	sqa	-0.806884	0.0014409									FBgn0027836	Dgp-1	0.738108	0.000411053	FBgn0264978	Slh	-0.316259	0.000237459
FBgn0046704	Liprin-alpha	0.730855	0.00115871	FBgn0027950	MBD-like	-0.542067	0.00147615									FBgn0015376	cutlet	0.912224	0.000411157	FBgn0038799	MFS9	-0.868372	0.000239841
FBgn0003963	ush	0.687456	0.00118485	FBgn0011286	RyR	-1.33651	0.0014853									FBgn0052062	Rbfox1	2.01762	0.000413302	FBgn0266098	rg	-1.0104	0.000242202
FBgn0000046	Act87E	2.27637	0.00119281	FBgn0035649	CG10483	-0.88417	0.00151376									FBgn0032346	Csl4	0.397227	0.000417562	FBgn0046697	Ppr-Y	-0.759718	0.000242931
FBgn0032664	Slc25A46b	0.462344	0.00121522	FBgn0039291	CG13663	-0.858611	0.0015296									FBgn0034491	Hsl	1.42587	0.000420516	FBgn0037543	CG10903	-0.756659	0.000244688
FBgn0061200	Nup153	0.404904	0.00130435	FBgn0041195	Pkd2	-1.14264	0.00153666									FBgn0029896	CG3168	1.24205	0.000426904	FBgn0027610	Dic1	-0.834124	0.000249369
FBgn0038499	Brf	0.445595	0.00132155	FBgn0266284	Ns3	-0.480845	0.00158227									FBgn0286788	Orc1	0.5704	0.000427198	FBgn0036913	Usp32	-1.26739	0.000251838
FBgn0038641	ChT	0.837338	0.00133927	FBgn0261602	RpL8	-0.523198	0.00158752									FBgn0267501	18SrRNA:CR45841	3.2934	0.000438307	FBgn0034141	CG8311	-0.806156	0.000268705
FBgn0029067	Dd	0.386795	0.00137693	FBgn0035049	Mmp1	-1.16131	0.00159823									FBgn0036500	CG7275	0.426726	0.000439937	FBgn0086254	Akr1B	-0.80872	0.000268809
FBgn0011660	Pms2	0.999836	0.00140138	FBgn0027079	ValRS	-0.455264	0.0016181									FBgn0024920	Ts	1.00642	0.000439937	FBgn0004436	Ubc6	-0.825807	0.000270634
FBgn0001491	l(1)10Bb	0.495003	0.0014187	FBgn0038853	RhoGAP93B	-0.848527	0.00163152									FBgn0034598	CG4266	0.793987	0.000440837	FBgn0037546	mAChR-B	-1.28553	0.000278277
FBgn0000667	Actn	0.976102	0.0014932	FBgn0032986	CG3262	-0.673009	0.00163565									FBgn0031307	MFS3	0.494818	0.000447451	FBgn0017579	RpL14	-0.754265	0.000281231
FBgn0035027	CG3511	0.44355	0.00149371	FBgn0039713	RpS8	-0.569955	0.00168727									FBgn0038621	CG10864	0.624587	0.000449109	FBgn0027339	jim	-2.0701	0.000282609
FBgn0031093	CG9581	0.609187	0.00150736	FBgn0004654	Pgd	-0.617576	0.00169195									FBgn0260799	p120ctn	0.627147	0.000450365	FBgn0032246	Wdfy2	-0.956297	0.000287098
FBgn0034299	CG5757	0.727984	0.00151755	FBgn0262738	norpA	-0.795108	0.00169658									FBgn0032488	CG16812	0.819624	0.000461995	FBgn0029897	RpL17	-0.494663	0.000287503
FBgn0283657	Tlk	0.733088	0.00154528	FBgn0263979	Caf1-55	-0.304125	0.00169792									FBgn0030468	CG1622	0.356323	0.000463122	FBgn0003392	shi	-0.938898	0.000288936
FBgn0286788	Orc1	0.503789	0.00157544	FBgn0028582	lqf	-0.369269	0.00173757									FBgn0265778	PDZ-GEF	1.05807	0.000466217	FBgn0030478	CG1640	-0.626952	0.000306937
FBgn0032731	Swip-1	0.717539	0.00159392	FBgn0041629	Hexo2	-0.892025	0.00175414									FBgn0013576	mtd	0.512006	0.000471374	FBgn0265356	tn	-1.30661	0.000307054
FBgn0032863	Cdc23	0.510336	0.00163483	FBgn0027610	Dic1	-0.691912	0.00176415									FBgn0267430	Pzl	1.11437	0.000471848	FBgn0035094	CG9380	-2.78094	0.000311579
FBgn0261617	nej	0.671593	0.00167791	FBgn0039172	Spase22-23	-0.516034	0.00177827									FBgn0033257	sand	0.694029	0.000472519	FBgn0034658	Grx1t	-1.20984	0.000319553
FBgn0005411	U2af50	0.444533	0.0016968	FBgn0031143	CG1532	-0.572433	0.00177828									FBgn0036202	CG6024	0.771645	0.0004726	FBgn0025800	Smox	-0.595095	0.00032213
FBgn0027378	MRG15	0.363513	0.00176415	FBgn0033259	Tmem63	-0.791948	0.00180709									FBgn0034795	MED23	1.09174	0.000485065	FBgn0010548	Aldh-III	-1.61547	0.000327301
FBgn0038524	sll	0.794365	0.0017746	FBgn0037135	CG7414	-0.344153	0.00183601									FBgn0000139	ash2	0.584891	0.000491796	FBgn0011286	RyR	-1.58439	0.000327661
FBgn0035983	CG4080	0.885128	0.00180972	FBgn0032339	Wdr59	-0.431995	0.00186135									FBgn0053653	Cadps	0.982281	0.000500356	FBgn0031424	VGlut	-1.63495	0.000331237
FBgn0263395	hppy	1.02191	0.00182407	FBgn0038065	Snx3	-0.52938	0.00186671									FBgn0022069	Nnp-1	0.415183	0.000510079	FBgn0039667	FipoQ	-1.13614	0.000332005
FBgn0265434	zip	2.55422	0.00182812	FBgn0031728	Hsp60C	-0.576444	0.00187675									FBgn0015765	p38a	0.651302	0.000518658	FBgn0259139	glo	-0.567199	0.000333746
FBgn0003651	svp	0.738108	0.00183932	FBgn0002069	AspRS	-0.740323	0.00190147									FBgn0036685	CG6664	0.523761	0.000522848	FBgn0001942	eIF4A	-0.780143	0.000339866
FBgn0037526	ArgRS-m	0.458173	0.00184486	FBgn0031663	CG8891	-0.569768	0.00195255									FBgn0037008	mTerf3	0.514898	0.000533146	FBgn0263780	CG17684	-1.53343	0.00034147
FBgn0015477	Rme-8	0.789466	0.00185559	FBgn0029925	CG3040	-0.564528	0.00201243									FBgn0037578	PNKP	0.519788	0.000535702	FBgn0032388	CG6686	-0.688283	0.000341982
FBgn0085446	CG34417	0.858694	0.00186764	FBgn0024558	Dph5	-0.634454	0.00206076									FBgn0039923	MED26	0.758671	0.000559628	FBgn0032522	CG16848	-0.58487	0.000344733
FBgn0004117	Tm2	1.51994	0.00187649	FBgn0029785	RpL35	-0.489599	0.00207505									FBgn0032236	mRpS7	0.373996	0.000583273	FBgn0261049	Vps45	-0.617316	0.00035731
FBgn0031868	Rat1	0.449517	0.00195738	FBgn0031170	Abca3	-0.876466	0.0020751									FBgn0051957	CG31957	0.65563	0.000583996	FBgn0087013	Karybeta3	-0.543637	0.000360191
FBgn0024191	sip1	0.655182	0.00196725	FBgn0004404	RpS14b	-0.434889	0.00209103									FBgn0027841	CstF64	0.389961	0.000596107	FBgn0034497	Mpcp1	-0.708573	0.000374222
FBgn0266848	wap	0.463664	0.00202024	FBgn0261279	lqfR	-0.722785	0.00210381									FBgn0038868	CG5862	0.90316	0.000598418	FBgn0265457	lncRNA:CR44357	-0.652517	0.00037598
FBgn0027599	CG2790	0.395707	0.00205447	FBgn0261608	RpL37A	-0.595454	0.00211087									FBgn0000541	E(bx)	0.828346	0.000601724	FBgn0014028	SdhB	-0.666175	0.000379726
FBgn0027620	Acf	0.641709	0.00207028	FBgn0037743	Alg12	-0.355	0.00217363									FBgn0025109	Bem46	0.799352	0.000605772	FBgn0053696	CNMaR	-1.91756	0.00038936
FBgn0035593	CG4603	0.451813	0.00207597	FBgn0013342	nSyb	-0.81669	0.00218338									FBgn0032036	CG13384	0.595323	0.000607559	FBgn0286818	Pdi	-0.801153	0.000401468
FBgn0031375	erm	0.696873	0.00219638	FBgn0003079	Raf	-0.793198	0.00220505									FBgn0016977	spen	0.57741	0.000616024	FBgn0010100	mAcon1	-0.599023	0.000411731
FBgn0039488	CG6066	0.568245	0.00223872	FBgn0262866	S6kII	-0.839183	0.0022349									FBgn0267813	asRNA:CR46138	0.466482	0.000630711	FBgn0030067	Rbm13	-0.533716	0.000422345
FBgn0001624	dlg1	0.522946	0.00229655	FBgn0035173	CG13907	-0.537214	0.00230743									FBgn0039588	mIF2	0.711754	0.000652327	FBgn0010348	Arf79F	-1.06408	0.000425869
FBgn0260817	gkt	0.502278	0.00230138	FBgn0260439	Pp2A-29B	-0.389228	0.00231196									FBgn0034176	ste24a	0.810129	0.000659523	FBgn0053544	Vkor	-1.20224	0.000426904
FBgn0285955	cv-c	0.668155	0.00231014	FBgn0029718	mRpL30	-0.446517	0.00232635									FBgn0001624	dlg1	0.59378	0.000661248	FBgn0016076	vri	-1.84489	0.000427198
FBgn0038721	subdued	0.895361	0.00231913	FBgn0261574	kug	-1.39592	0.0023362									FBgn0263593	Lpin	0.752071	0.000705571	FBgn0024236	foi	-1.03498	0.000431782
FBgn0058470	CG40470	1.12891	0.00232215	FBgn0036415	CG7768	-0.858575	0.0023431									FBgn0038870	Oga	0.642675	0.000707744	FBgn0262740	Evi5	-0.870736	0.000432286
FBgn0086779	step	0.621502	0.0023431	FBgn0001978	stc	-0.341368	0.00240658									FBgn0265623	Su(z)2	0.75882	0.00076621	FBgn0032849	mRpS18B	-0.891637	0.000433112
FBgn0266758	Esyt2	0.807706	0.00237199	FBgn0032700	CG10338	-0.492607	0.00246365									FBgn0000273	Pka-C1	0.739814	0.000778436	FBgn0260986	mei-38	-0.995999	0.000434463
FBgn0262937	Rabex-5	0.420738	0.00238981	FBgn0001991	Ca-alpha1D	-0.953941	0.00249025									FBgn0000147	aurA	1.51645	0.000786462	FBgn0000259	CkIIbeta	-0.58964	0.000442368
FBgn0031760	Tsp26A	0.620112	0.00240244	FBgn0264694	mgr	-0.458517	0.00251336									FBgn0031873	Gas41	0.613973	0.000796686	FBgn0013275	Hsp70Aa	-1.01311	0.000447462
FBgn0022069	Nnp-1	0.359456	0.00247673	FBgn0015519	nAChRalpha3	-0.982043	0.00256752									FBgn0286784	TER94	0.748657	0.000820688	FBgn0035692	Sf3b6	-0.526769	0.000450043
FBgn0020633	Mcm7	1.1067	0.00251597	FBgn0026150	ApepP	-0.862101	0.00259689									FBgn0028379	fan	2.48095	0.000822198	FBgn0033454	CG1671	-1.48037	0.000455502
FBgn0004638	drk	0.537073	0.00266611	FBgn0026141	Cdlc2	-0.835586	0.00269851									FBgn0001233	Hsp83	2.23535	0.000837827	FBgn0016697	Prosalpha5	-0.942331	0.000463684
FBgn0036461	Zip71B	0.447314	0.00268542	FBgn0019968	Khc-73	-0.504101	0.0027341									FBgn0039431	plum	1.43344	0.000844672	FBgn0011754	PhKgamma	-0.540776	0.000471848
FBgn0002878	mus101	0.703879	0.00271037	FBgn0029157	ssh	-0.506405	0.00276088									FBgn0037312	CG11999	0.667479	0.000854315	FBgn0000108	Appl	-0.961899	0.000488663
FBgn0003891	tud	0.508517	0.00273468	FBgn0027843	CAH2	-0.799202	0.0027847									FBgn0000629	E(z)	0.833236	0.000855155	FBgn0020392	Nmt	-0.819167	0.000489287
FBgn0036838	CG3808	0.62475	0.00275898	FBgn0036990	mRpL15	-0.58955	0.00284808									FBgn0038313	CG4338	0.534857	0.000863829	FBgn0052190	NUCB1	-1.49767	0.000493501
FBgn0003612	Su(var)2-10	0.517826	0.00291661	FBgn0010409	RpL18A	-0.429203	0.00290593									FBgn0034046	tun	0.843251	0.000867792	FBgn0025186	ari-2	-0.616699	0.00049463
FBgn0020503	CLIP-190	0.71047	0.00315881	FBgn0013987	MAPk-Ak2	-0.926886	0.00296203									FBgn0287630	dbf	0.438442	0.000882714	FBgn0261794	kcc	-0.977678	0.000498763
FBgn0022943	Cbp20	1.78486	0.00323718	FBgn0264855	AP-2alpha	-0.480612	0.00297558									FBgn0260635	Diap1	0.555954	0.000894313	FBgn0026418	Hsc70Cb	-0.620832	0.000505567
FBgn0033062	Ars2	0.506284	0.00327046	FBgn0260456	CG4806	-0.4145	0.00301368									FBgn0029992	Upf2	0.788389	0.000894694	FBgn0024555	flfl	-0.656339	0.000506071
FBgn0038274	Nup93-2	0.596226	0.00330883	FBgn0031764	CG9107	-0.472704	0.00305224									FBgn0085436	Not1	0.674516	0.000910014	FBgn0043012	AP-2sigma	-0.731766	0.000529111
FBgn0003607	Su(var)205	0.687946	0.00332093	FBgn0037612	CG8112	-0.652523	0.00305531									FBgn0261112	APP-BP1	0.578229	0.000917204	FBgn0261064	Rbsn-5	-0.874371	0.000529376
FBgn0260399	gwl	0.762573	0.00335993	FBgn0031676	senju	-0.542782	0.00307768									FBgn0010397	LamC	0.647401	0.000927216	FBgn0015295	Shark	-0.947695	0.000533146
FBgn0035232	CG12099	0.456485	0.00342613	FBgn0016697	Prosalpha5	-0.766086	0.00308413									FBgn0000320	eya	0.467076	0.000927216	FBgn0263120	Acsl	-0.545998	0.000534141
FBgn0039427	CG5447	0.42259	0.00348302	FBgn0035421	nSMase	-0.679958	0.00309686									FBgn0039854	CG1635	0.842984	0.00094755	FBgn0265434	zip	-0.520613	0.000540971
FBgn0284243	betaTub56D	0.831292	0.00353366	FBgn0038830	CG17272	-0.961174	0.00313447									FBgn0051989	Cap-D3	0.980253	0.00094861	FBgn0032699	CG10383	-0.565691	0.000563233
FBgn0004227	nonA	0.413292	0.00357751	FBgn0011211	blw	-0.34363	0.00314695									FBgn0028688	Rpn7	0.480391	0.000986441	FBgn0036194	Dph1	-0.963843	0.000577095
FBgn0032250	holn1	0.458943	0.00359182	FBgn0261555	CG42673	-0.825705	0.00315392									FBgn0086129	snama	0.565312	0.00100783	FBgn0020910	RpL3	-0.740696	0.000577556
FBgn0038195	CG3061	0.317077	0.00361854	FBgn0038862	Usp8	-1.81551	0.00315392									FBgn0002283	l(3)73Ah	0.798647	0.00101093	FBgn0051223	CG31223	-0.86296	0.000601193
FBgn0086694	Bre1	0.625882	0.00365885	FBgn0030743	CG9921	-0.686965	0.00315881									FBgn0011592	fra	1.17129	0.00101257	FBgn0015794	Rab18	-0.799044	0.000611359
FBgn0010329	Tbh	1.02553	0.00369161	FBgn0001125	Got2	-0.581718	0.00315881									FBgn0013303	Nca	1.09605	0.00105561	FBgn0001186	Hex-A	-0.857191	0.000613507
FBgn0085753	28SrRNA-Psi:CR40596	0.609666	0.00373303	FBgn0260941	app	-0.8838	0.00316984									FBgn0037293	CG12007	0.449777	0.00106299	FBgn0052669	CG32669	-1.99396	0.000633988
FBgn0039904	Hcf	0.337814	0.00373303	FBgn0031057	Ubqn	-1.1375	0.00322049									FBgn0029887	CG3198	0.544195	0.00106299	FBgn0036745	CG7484	-0.738688	0.000636006
FBgn0004907	14-3-3zeta	4.57118	0.00384866	FBgn0037718	P58IPK	-0.479186	0.00325685									FBgn0004367	mei-41	1.47241	0.00106625	FBgn0004868	Gdi	-0.512244	0.000639479
FBgn0286784	TER94	0.627532	0.0039288	FBgn0032781	RtcB	-0.424877	0.00335993									FBgn0053180	Ranbp16	0.827027	0.00108772	FBgn0259935	CG42458	-1.06198	0.000639557
FBgn0039790	CG2246	0.403533	0.00407388	FBgn0036629	GluRS-m	-0.490537	0.00338349									FBgn0034611	MFS16	0.755113	0.00111534	FBgn0038307	mRpS10	-0.604957	0.000650312
FBgn0001086	fzy	0.873944	0.00407666	FBgn0032001	CG8360	-1.24414	0.00339166									FBgn0031260	Spp	0.863372	0.00112701	FBgn0031663	CG8891	-0.638782	0.000659051
FBgn0046247	CG5938	0.621659	0.00413797	FBgn0029176	eEF1gamma	-0.503484	0.00359182									FBgn0039726	eIF2Balpha	1.30513	0.00114743	FBgn0010352	Nc73EF	-0.57275	0.000680541
FBgn0031601	Dim1	0.832562	0.00413797	FBgn0032471	CG5122	-0.963776	0.00360087									FBgn0026438	Eaat2	0.643672	0.0011604	FBgn0043884	mask	-0.862584	0.000699427
FBgn0027783	SMC2	0.938747	0.00420066	FBgn0024509	Sec13	-0.589714	0.00360087									FBgn0032685	CG10211	2.71112	0.00117039	FBgn0015791	Rab14	-1.37019	0.000702692
FBgn0263832	Rcd5	0.441975	0.00422335	FBgn0013678	mt:Cyt-b	-1.91154	0.00360087									FBgn0287724	Ca-beta	0.450936	0.00117725	FBgn0001216	Hsc70-1	-2.8264	0.000706478
FBgn0030055	Rubicon	0.962275	0.00433699	FBgn0039300	RpS27	-0.677012	0.00366135									FBgn0026679	IntS4	0.747488	0.00118819	FBgn0033485	RpLP0-like	-1.34764	0.000707192
FBgn0032512	Bdp1	0.382446	0.0043698	FBgn0031263	Tspo	-0.956556	0.00366135									FBgn0013674	mt:CoI	3.35939	0.00119139	FBgn0028669	Vha100-3	-2.18894	0.000721575
FBgn0082831	pps	0.481439	0.00439825	FBgn0030753	rngo	-0.730156	0.00369161									FBgn0003353	sei	0.449243	0.00119139	FBgn0285952	eEF5	-0.718419	0.000723172
FBgn0262026	CG42837	0.532971	0.00459811	FBgn0026250	eIF1A	-0.57199	0.00376755									FBgn0259977	Tdc1	1.08743	0.00121462	FBgn0039802	dj-1beta	-0.770278	0.000725719
FBgn0027903	PolD2	0.467694	0.00461591	FBgn0034703	CG3045	-0.955382	0.00377674									FBgn0035714	CG8549	0.434201	0.00121597	FBgn0029785	RpL35	-0.544676	0.000734937
FBgn0038046	CG5641	0.419216	0.00461713	FBgn0261287	ymp	-0.455374	0.00377726									FBgn0037656	CG11986	0.965551	0.00122865	FBgn0032453	CG6180	-1.55218	0.000750759
FBgn0000546	EcR	0.507242	0.00478731	FBgn0283652	Rpp30	-0.645794	0.00378079									FBgn0267519	28SrRNA-Psi:CR45859	2.97212	0.00124403	FBgn0002973	numb	-1.05146	0.000752736
FBgn0030871	CG8142	0.513791	0.0048946	FBgn0019936	RpS20	-0.573241	0.00378079									FBgn0011288	Snap25	0.938547	0.00124491	FBgn0033538	CG11883	-0.877272	0.00075427
FBgn0036695	Papst2	0.534078	0.00494248	FBgn0036862	Gbs-76A	-0.784239	0.00380712									FBgn0037442	gzl	0.318053	0.00125103	FBgn0267433	kl-5	-1.28347	0.000756019
FBgn0023518	trr	0.682391	0.00501183	FBgn0038307	mRpS10	-0.504818	0.00381054									FBgn0016754	sba	0.590203	0.0012707	FBgn0035978	UGP	-0.703859	0.000787049
FBgn0033633	Smyd4-3	0.473704	0.00505099	FBgn0003330	Sce	-0.826743	0.00381492									FBgn0033015	d4	0.95115	0.00127883	FBgn0003137	Ppn	-1.7022	0.000814567
FBgn0002121	l(2)gl	0.507669	0.00508184	FBgn0032849	mRpS18B	-0.706556	0.0038203									FBgn0034931	CG2812	0.741707	0.00128208	FBgn0010014	CanB	-0.447472	0.000834882
FBgn0266917	Sf3a1	0.466698	0.00512818	FBgn0032017	CG7810	-0.538101	0.00383386									FBgn0265356	tn	1.35487	0.00130273	FBgn0033814	Qsox1	-0.764631	0.000837281
FBgn0261552	ps	0.349805	0.00514213	FBgn0003204	ras	-0.798131	0.0038397									FBgn0267487	Ptp61F	0.719535	0.00131251	FBgn0010412	RpS19a	-0.593855	0.000851454
FBgn0027603	Ulp1	0.55313	0.00521165	FBgn0025111	Ant2	-0.575793	0.00387585									FBgn0031026	CG12231	1.65848	0.00131251	FBgn0038519	Prx3	-0.563107	0.00085578
FBgn0051719	RluA-1	0.508985	0.00527942	FBgn0030452	MFS10	-0.746424	0.00391922									FBgn0026702	Pop1	0.479494	0.00131288	FBgn0037312	CG11999	-1.08393	0.000856853
FBgn0027951	MTA1-like	0.372433	0.00541807	FBgn0287767	Cndp2	-0.73389	0.00394462									FBgn0029761	SK	0.906706	0.00131526	FBgn0266711	EloC	-0.907441	0.000858534
FBgn0023506	Es2	0.398449	0.00542425	FBgn0259824	Hip14	-0.764873	0.00404118									FBgn0039427	CG5447	0.470342	0.00131682	FBgn0262593	Shab	-1.08761	0.000860343
FBgn0016687	Nurf-38	0.452422	0.00552528	FBgn0037883	Dph3	-0.747844	0.00405168									FBgn0250823	gish	0.509076	0.00132541	FBgn0030853	ND-24	-0.541996	0.000890488
FBgn0003071	Pfk	0.462521	0.00561292	FBgn0016693	Past1	-0.485038	0.00411793									FBgn0085434	NaCP60E	1.32872	0.00134677	FBgn0024509	Sec13	-0.687186	0.000914711
FBgn0034237	eIF3b	1.13043	0.00562696	FBgn0003274	RpLP2	-0.707604	0.00413869									FBgn0261930	vnd	1.98244	0.00137763	FBgn0004687	Mlc-c	-0.575452	0.00091729
FBgn0031883	Caper	0.411026	0.00565056	FBgn0033485	RpLP0-like	-1.06859	0.0042257									FBgn0002878	mus101	0.771515	0.00139022	FBgn0031357	mRpL48	-0.970703	0.000917497
FBgn0033557	CG12325	0.561115	0.00565418	FBgn0022774	Oat	-0.724391	0.00438741									FBgn0030269	CDK2AP1	0.979044	0.00143123	FBgn0267770	asRNA:CR46101	-0.992983	0.000927216
FBgn0036028	CG16717	0.458286	0.0056699	FBgn0028687	Rpt1	-0.416453	0.0044949									FBgn0003391	shg	1.30687	0.00144823	FBgn0286931	CG46428	-0.520589	0.000951781
FBgn0023171	rnh1	0.438228	0.00572854	FBgn0031459	HINT1	-0.466466	0.00449676									FBgn0034858	eIF2Bdelta	0.596437	0.00144955	FBgn0039487	gb	-0.913457	0.000967659
FBgn0011661	Moe	0.613125	0.00585126	FBgn0025633	CG13366	-0.441972	0.00450633									FBgn0040010	CG17493	0.669009	0.00149113	FBgn0033086	CG9410	-0.624331	0.000969413
FBgn0030467	CG1764	0.366491	0.00586654	FBgn0000317	ck	-0.847076	0.00465972									FBgn0034727	mRpS29	0.445068	0.00150426	FBgn0028491	CG2930	-0.775788	0.000975264
FBgn0004556	Dbp73D	0.507987	0.00598586	FBgn0013811	Dhc62B	-2.13264	0.00469986									FBgn0286813	SRPK	0.38258	0.00152127	FBgn0036485	FucTA	-0.678686	0.000977916
FBgn0287614	lncRNA:CR46483	2.42815	0.00599343	FBgn0267428	DIP-lambda	-1.42588	0.0047194									FBgn0034753	CG2852	2.49538	0.00153734	FBgn0037900	CG5276	-0.639102	0.000980952
FBgn0033846	mip120	0.60529	0.00629227	FBgn0029945	Acsf3	-0.699836	0.00472273									FBgn0001075	ft	2.66929	0.00155724	FBgn0005585	Calr	-2.20999	0.000981243
FBgn0028554	x16	0.379668	0.00631868	FBgn0015795	Rab7	-0.540224	0.0047685									FBgn0039229	Saf-B	0.455737	0.00156563	FBgn0034627	eEFSec	-0.694242	0.00101257
FBgn0001148	gsb	0.931573	0.00641543	FBgn0025726	unc-13	-1.43908	0.00480365									FBgn0285958	Fuca	1.24703	0.00159385	FBgn0004057	Zw	-0.78962	0.00101446
FBgn0034572	CG9346	0.376868	0.00649066	FBgn0027607	CG8230	-0.393637	0.00481407									FBgn0001105	Gbeta13F	1.55237	0.00159793	FBgn0264855	AP-2alpha	-0.539298	0.00101754
FBgn0044323	Cka	0.32524	0.00658044	FBgn0034422	CG7137	-0.403087	0.0048239									FBgn0027599	CG2790	0.411136	0.00159813	FBgn0017567	ND-23	-0.706399	0.00103473
FBgn0046323	ORY	1.08654	0.00668045	FBgn0261976	Psf2	-0.495944	0.00486548									FBgn0031436	ND-B17.2	0.848461	0.00161767	FBgn0040285	Scamp	-0.675138	0.00104873
FBgn0033460	Sec24AB	0.396207	0.00671131	FBgn0032405	firl	-0.771052	0.00496516									FBgn0035235	CG7879	0.610057	0.00163662	FBgn0261788	Ank2	-0.603098	0.00107299
FBgn0010812	unc-45	0.563836	0.00707511	FBgn0020255	Ran	-0.585582	0.00496516									FBgn0082831	pps	0.540498	0.00163678	FBgn0034915	eIF6	-0.677267	0.00109567
FBgn0031284	PGAP2	0.544258	0.00713932	FBgn0023175	Prosalpha7	-0.461739	0.00499166									FBgn0286809	xmas	0.930304	0.00164426	FBgn0036847	CNPYb	-1.00609	0.00111416
FBgn0039159	mRpS24	0.6535	0.00745742	FBgn0004867	RpS2	-0.554601	0.00500949									FBgn0284255	Arpc4	0.486661	0.00165438	FBgn0024196	robl	-1.12027	0.00116196
FBgn0050394	CG30394	0.36546	0.00751559	FBgn0011297	Alg3	-0.403659	0.00512642									FBgn0265184	CG44249	0.500334	0.00171651	FBgn0035515	CG14997	-0.901567	0.00117041
FBgn0038870	Oga	0.497137	0.00758658	FBgn0087013	Karybeta3	-0.423171	0.00513251									FBgn0034933	CG3735	0.481357	0.00173034	FBgn0035021	CG4622	-0.699393	0.00118832
FBgn0086909	CG31751	0.377499	0.00770071	FBgn0038947	Sar1	-0.54675	0.00514213									FBgn0036733	U4-U6-60K	0.506418	0.00183712	FBgn0031676	senju	-0.605964	0.00118869
FBgn0283649	elgi	0.40834	0.00779708	FBgn0041342	Pcyt1	-0.551679	0.0051784									FBgn0265512	mlt	1.79644	0.00187515	FBgn0000319	Chc	-0.655532	0.00121726
FBgn0032018	CG7806	0.774466	0.00790053	FBgn0035854	CG8005	-0.751245	0.00518488									FBgn0003277	RpII215	0.447026	0.00187766	FBgn0004242	Syt1	-0.936736	0.00123242
FBgn0052685	ZAP3	0.610908	0.00791989	FBgn0262952	mt:ND4	-1.33716	0.00524917									FBgn0034913	Snap29	0.452089	0.00188913	FBgn0036208	CG10361	-0.604471	0.00124757
FBgn0260749	Utx	0.401841	0.00796439	FBgn0017579	RpL14	-0.565041	0.00524917									FBgn0033984	Lap1	0.487018	0.00189904	FBgn0045852	ham	-1.04265	0.00127883
FBgn0037466	CG1965	0.371579	0.00797789	FBgn0063670	CG40228	-2.22191	0.00526047									FBgn0039790	CG2246	0.441148	0.00190637	FBgn0010621	CCT5	-0.418986	0.00129951
FBgn0039215	CG6695	0.563901	0.0079926	FBgn0285947	RpS10b	-0.508761	0.00529647									FBgn0262937	Rabex-5	0.435169	0.00193282	FBgn0286222	Fum1	-0.483517	0.00135131
FBgn0004573	5-HT7	1.09175	0.00808497	FBgn0001977	CIAPIN1	-0.365872	0.00531391									FBgn0003371	sgg	0.645657	0.0019405	FBgn0028693	Rpn12	-0.627446	0.00138995
FBgn0022787	Hel89B	0.667042	0.00818326	FBgn0028292	ric8a	-0.420668	0.00535299									FBgn0259984	kuz	0.726839	0.00194639	FBgn0037891	CG5214	-0.519367	0.00141005
FBgn0029887	CG3198	0.434471	0.00818546	FBgn0261064	Rbsn-5	-0.676347	0.00537394									FBgn0285917	sbb	0.509891	0.0019907	FBgn0034971	Gpat4	-0.832245	0.00143223
FBgn0266282	jnj	0.584582	0.00829111	FBgn0002579	RpL36	-0.562283	0.00552528									FBgn0027375	RecQ5	0.481661	0.0021053	FBgn0036772	CG5290	-0.612743	0.00143837
FBgn0035644	PolE2	0.433094	0.00831065	FBgn0001942	eIF4A	-0.586887	0.00555013									FBgn0035956	Doc2	2.75594	0.00214815	FBgn0039561	mfrn	-0.634592	0.00144202
FBgn0053866	His3:CG33866	1.04889	0.00838888	FBgn0283500	Sac1	-0.714871	0.00559039									FBgn0026751	XRCC1	0.578211	0.00225387	FBgn0031263	Tspo	-1.09613	0.001499
FBgn0032305	CG6700	0.632275	0.00847884	FBgn0038603	PKD	-0.809806	0.00573539									FBgn0011232	scat	0.588743	0.00227929	FBgn0267507	pre-rRNA:CR45847	-1.71103	0.00151069
FBgn0031318	CG4887	0.454591	0.00875552	FBgn0011270	Pglym87	-0.495191	0.00574039									FBgn0026401	Nipped-B	1.55655	0.00228836	FBgn0086904	Nacalpha	-0.595468	0.00160255
FBgn0039360	CLS	0.441803	0.00887985	FBgn0266525	CG45092	-0.835161	0.00574083									FBgn0036921	RhoGDI	0.513335	0.00229949	FBgn0052944	CG32944	-2.30635	0.00161111
FBgn0002283	l(3)73Ah	0.613245	0.00888502	FBgn0265457	lncRNA:CR44357	-0.497927	0.00576047									FBgn0031631	CG3225	0.55903	0.00232311	FBgn0250843	Prosalpha6	-0.628186	0.00165792
FBgn0034795	MED23	0.769583	0.00894457	FBgn0033989	CG7639	-0.542241	0.00579572									FBgn0004003	wbl	0.44352	0.0023959	FBgn0027549	Nulp1	-0.493352	0.00166989
FBgn0000320	eya	0.367049	0.00898328	FBgn0036686	CG7728	-0.300772	0.0058211									FBgn0020261	pcm	0.77462	0.00245171	FBgn0030554	CG1434	-0.63524	0.00167591
FBgn0267376	SelR	0.639831	0.00904919	FBgn0050463	Pgant9	-0.483389	0.00586654									FBgn0024177	zpg	1.38903	0.0024998	FBgn0261439	SdhA	-0.484359	0.00168047
FBgn0035520	CG11586	0.562386	0.00905096	FBgn0038146	CG9799	-0.546949	0.00587114									FBgn0265457	lncRNA:CR44357	0.350523	0.00253863	FBgn0000163	baz	-1.78852	0.00171757
FBgn0011710	Septin1	0.492786	0.00925692	FBgn0020238	14-3-3epsilon	-0.372681	0.00588213									FBgn0002791	mr	0.573681	0.00254334	FBgn0027081	ThrRS	-0.563457	0.00172965
FBgn0010422	TfIIS	0.473096	0.00926215	FBgn0003866	tsh	-0.72564	0.00596341									FBgn0036082	CG12362	0.620027	0.00267901	FBgn0267429	lovit	-0.844357	0.00179429
FBgn0015618	Cdk8	0.596516	0.00971666	FBgn0285952	eEF5	-0.568897	0.00601343									FBgn0027568	Cand1	0.515591	0.00270251	FBgn0259176	bun	-1.04541	0.0018535
FBgn0000662	fl(2)d	0.439839	0.00984384	FBgn0026379	Pten	-0.553276	0.00605612									FBgn0036973	Rbbp5	0.530115	0.00271434	FBgn0032987	RpL21	-0.517413	0.00186395
				FBgn0017550	Rga	-0.403774	0.00607683									FBgn0265464	Traf6	2.43297	0.00271888	FBgn0002021	l(2)37Bb	-0.601508	0.00186421
				FBgn0028662	VhaPPA1-1	-0.472156	0.00609596									FBgn0011745	Arp1	0.24954	0.00275194	FBgn0015268	Nap1	-0.509778	0.00186748
				FBgn0261791	SNRPG	-0.685411	0.00612526									FBgn0031611	FIG4	0.916402	0.00279861	FBgn0042712	HBS1	-0.547231	0.00186804
				FBgn0051678	CG31678	-0.551641	0.00618721									FBgn0010772	Xe7	0.424707	0.00297373	FBgn0262716	Arp3	-0.521145	0.00188428
				FBgn0040010	CG17493	-0.561303	0.0062506									FBgn0030465	CG15743	0.465122	0.00299047	FBgn0031494	CG17219	-0.811889	0.00190086
				FBgn0037255	Fip1	-0.405	0.00631189									FBgn0023514	CG14805	0.365643	0.00299047	FBgn0052594	be	-1.0208	0.0019026
				FBgn0036204	Tim13	-0.689378	0.00635976									FBgn0085423	GramD1B	0.939464	0.00300862	FBgn0032640	Sgt	-0.486488	0.00190428
				FBgn0003460	so	-0.837374	0.00641237									FBgn0014342	mia	1.079	0.00301095	FBgn0037912	sea	-1.23641	0.00194298
				FBgn0050109	CG30109	-0.73889	0.00642542									FBgn0264959	Src42A	0.679816	0.00307408	FBgn0034744	Vps20	-0.570936	0.00196023
				FBgn0011768	Fdh	-0.518491	0.00644938									FBgn0038737	CG11447	0.680019	0.00311939	FBgn0038876	Idi	-0.450871	0.00198746
				FBgn0001220	Hsc70-5	-0.397304	0.00648571									FBgn0010355	Taf1	0.711952	0.00313842	FBgn0027329	CCT6	-0.335887	0.00211255
				FBgn0027561	CG18659	-0.924562	0.00651671									FBgn0037220	CG14641	0.40053	0.00319118	FBgn0026379	Pten	-0.632391	0.00215405
				FBgn0029709	CHOp24	-0.304989	0.00654071									FBgn0026181	Rok	1.06201	0.0032033	FBgn0030529	Clic	-0.51789	0.00219648
				FBgn0036566	ClC-c	-0.361384	0.00674126									FBgn0038499	Brf	0.4157	0.00324783	FBgn0267487	Ptp61F	-0.586093	0.00220945
				FBgn0034001	mRpL41	-0.597673	0.00692017									FBgn0011766	E2f1	0.580885	0.00324783	FBgn0037608	mRpL19	-0.512642	0.00222143
				FBgn0037608	mRpL19	-0.446689	0.00692286									FBgn0033636	tou	0.688023	0.00325267	FBgn0039140	Miro	-0.686894	0.0022844
				FBgn0069242	eca	-0.404475	0.00697093									FBgn0039828	CG1542	0.324894	0.00327289	FBgn0020307	dve	-0.92678	0.00228467
				FBgn0010422	TfIIS	-0.362524	0.00697378									FBgn0259745	wech	1.4715	0.00332042	FBgn0050390	Sgf29	-0.48107	0.00234904
				FBgn0024728	Slip1	-1.00021	0.00701303									FBgn0038827	Fancd2	0.863221	0.00337091	FBgn0261479	nero	-0.63422	0.00235495
				FBgn0010051	Itpr	-0.626104	0.00705354									FBgn0263780	CG17684	1.23501	0.00345327	FBgn0263237	Cdk7	-0.970787	0.00235898
				FBgn0004926	eIF2beta	-0.465296	0.00718018									FBgn0027107	Inx6	1.02969	0.00357167	FBgn0004179	Csp	-0.636252	0.00235898
				FBgn0039798	CG11313	-0.674515	0.00724046									FBgn0028700	RfC38	0.726506	0.00367747	FBgn0086706	pix	-0.338202	0.00238539
				FBgn0031428	CG9886	-0.935998	0.00729519									FBgn0034312	CG10916	0.808319	0.00368058	FBgn0284436	CCT8	-0.400087	0.00239093
				FBgn0035147	Gale	-0.530352	0.00737757									FBgn0036853	mRpL21	0.523176	0.00369572	FBgn0037239	Sfxn1-3	-0.487479	0.00243344
				FBgn0039859	CG11539	-0.650117	0.00741982									FBgn0033190	Gpo2	0.48944	0.00370649	FBgn0035951	CG5068	-0.422757	0.00246021
				FBgn0020655	ArfGAP1	-0.305396	0.00747142									FBgn0015550	tap	0.946879	0.00373736	FBgn0038984	AdipoR	-0.469695	0.00246616
				FBgn0260635	Diap1	-0.420824	0.00754304									FBgn0023081	gek	1.03615	0.00382339	FBgn0020255	Ran	-0.64561	0.00246729
				FBgn0036997	CG5955	-0.489977	0.0076955									FBgn0086694	Bre1	0.636329	0.00388142	FBgn0015600	toc	-1.52366	0.00247471
				FBgn0010323	Gsc	-0.947079	0.00775144									FBgn0029067	Dd	0.355278	0.00390421	FBgn0037213	CG12581	-1.27606	0.0024881
				FBgn0030067	Rbm13	-0.400243	0.00785553									FBgn0052533	CG32533	0.597927	0.00391951	FBgn0260659	CG42542	-0.613702	0.00254334
				FBgn0037328	RpL35A	-0.567021	0.00801154									FBgn0030855	CG5800	0.427417	0.00401797	FBgn0029911	CG14435	-0.80067	0.00260326
				FBgn0000057	adp	-0.329729	0.00803058									FBgn0266350	lncRNA:CR44999	0.774701	0.00404589	FBgn0031670	SelT	-0.429554	0.00261262
				FBgn0035251	Vta1	-0.298278	0.00804163									FBgn0013347	TfIIA-S	0.620256	0.00406944	FBgn0014010	Rab5	-0.480297	0.00262114
				FBgn0039160	CG5510	-0.408622	0.00804481									FBgn0019830	colt	0.540397	0.00417415	FBgn0003074	Pgi	-0.603091	0.00263368
				FBgn0038903	RpI12	-0.650835	0.00812608									FBgn0262114	RanBPM	0.410644	0.00423176	FBgn0085423	GramD1B	-0.458013	0.00263421
				FBgn0034968	RpL12	-0.508939	0.00812905									FBgn0029661	CG16781	0.651092	0.0042907	FBgn0031233	Tbc1d15-17	-0.559901	0.00266238
				FBgn0004101	bs	-0.563834	0.00814749									FBgn0267821	da	0.665891	0.00443783	FBgn0020440	Fak	-0.539638	0.00267723
				FBgn0032053	mRpL51	-0.421864	0.00815585									FBgn0030789	Rrp45	0.363506	0.00443783	FBgn0027587	Prp4k	-0.471162	0.00269081
				FBgn0029882	CG3226	-0.616746	0.00817841									FBgn0032821	CdGAPr	0.74734	0.00444337	FBgn0039557	CG12259	-0.45884	0.00278716
				FBgn0086784	stmA	-0.380589	0.0081873									FBgn0033816	CG4679	0.427141	0.0044784	FBgn0036405	CG6833	-0.712306	0.00287287
				FBgn0038678	mRpL55	-0.691947	0.00823828									FBgn0011455	ND-SGDH	0.460702	0.00450302	FBgn0036043	Ae2	-0.651168	0.00294708
				FBgn0261592	RpS6	-0.390259	0.0083338									FBgn0033918	CG8531	0.57811	0.00451699	FBgn0029925	CG3040	-0.553929	0.00295834
				FBgn0036292	CG10646	-0.512217	0.00836826									FBgn0035533	Cip4	0.459668	0.00455798	FBgn0086784	stmA	-0.430946	0.00301057
				FBgn0020653	Trxr-1	-0.506444	0.00844008									FBgn0036415	CG7768	0.317555	0.00470096	FBgn0263200	Galt	-0.953447	0.00301237
				FBgn0263974	qin	-1.22624	0.0084879									FBgn0037094	CG7611	0.385507	0.00488431	FBgn0040389	mRpL14	-0.715125	0.00302896
				FBgn0030605	ND-B18	-0.665153	0.00850615									FBgn0032244	RfC3	0.500376	0.00494253	FBgn0003900	twi	-1.9413	0.00305842
				FBgn0037533	CD98hc	-0.529217	0.00852659									FBgn0046247	CG5938	0.622766	0.00505906	FBgn0028684	Rpt5	-0.621883	0.00307702
				FBgn0004567	slp2	-1.69874	0.00853008									FBgn0260817	gkt	0.469908	0.00520791	FBgn0003866	tsh	-0.809578	0.00308794
				FBgn0287183	l(3)80Fg	-1.30876	0.00853129									FBgn0039972	Marf1	0.740041	0.0053252	FBgn0263351	AP-2mu	-0.323756	0.00311939
				FBgn0036801	MYPT-75D	-0.614684	0.00855477									FBgn0021761	Nup154	0.382004	0.0053252	FBgn0032516	Ing5	-0.591837	0.0031803
				FBgn0261618	larp	-0.390085	0.00855973									FBgn0036486	Msh6	0.700603	0.00537309	FBgn0030584	CG14407	-0.709813	0.00320141
				FBgn0265487	mbl	-0.669461	0.00857605									FBgn0028471	Nab2	0.430104	0.00538835	FBgn0030678	CG11679	-0.715505	0.00321472
				FBgn0263705	Myo10A	-1.06387	0.00867634									FBgn0037489	CG1234	0.424321	0.00543114	FBgn0261609	eIF2alpha	-0.494803	0.00328695
				FBgn0265988	mv	-0.766924	0.00868902									FBgn0020278	loco	0.381997	0.00545432	FBgn0033846	mip120	-0.368324	0.00329373
				FBgn0010926	l(3)07882	-0.479512	0.00874767									FBgn0259113	PolA1	0.880008	0.00548998	FBgn0026761	Trap1	-0.626378	0.00334269
				FBgn0284247	ds	-0.788288	0.00886248									FBgn0036813	Atg3	0.516215	0.0055659	FBgn0053523	CG33523	-1.00231	0.00335567
				FBgn0037492	CG10050	-0.3625	0.00898581									FBgn0052311	zormin	0.883531	0.00560282	FBgn0053156	CG33156	-0.616019	0.00336604
				FBgn0261244	inaE	-0.520363	0.00902073									FBgn0261885	osa	0.604555	0.00575515	FBgn0011288	Snap25	-1.58447	0.00339719
				FBgn0033907	mRpS16	-0.48143	0.00903829									FBgn0015391	glu	0.55702	0.00605377	FBgn0039136	CG5902	-0.806436	0.00344508
				FBgn0026372	RpL23A	-0.513757	0.00909415									FBgn0029697	CG15570	1.83274	0.00614891	FBgn0037994	eIF3d2	-0.316497	0.00345327
				FBgn0010909	msn	-0.324399	0.00912639									FBgn0000662	fl(2)d	0.474706	0.00616435	FBgn0036030	Prps	-0.496967	0.00345327
				FBgn0037000	ZnT77C	-0.632502	0.00919817									FBgn0030858	IntS2	0.489046	0.00618558	FBgn0027091	CysRS	-0.347629	0.00351995
				FBgn0002524	lace	-0.952355	0.00923151									FBgn0286818	Pdi	0.697795	0.0061882	FBgn0052112	CG32112	-0.708237	0.0035814
				FBgn0035437	Strip	-0.861535	0.00926215									FBgn0038693	unc79	0.618896	0.00620095	FBgn0037391	CG2017	-0.613874	0.00360053
				FBgn0043012	AP-2sigma	-0.535302	0.00928478									FBgn0042085	Bap170	0.630361	0.00621723	FBgn0051482	CG31482	-1.37892	0.00362417
				FBgn0029134	Prosbeta5	-0.398944	0.00929948									FBgn0030406	CG1463	0.569664	0.00623246	FBgn0014411	Vps26	-0.615243	0.00366033
				FBgn0000709	fliI	-0.573837	0.00943811									FBgn0037647	RagA-B	0.634743	0.00628667	FBgn0027564	CG3149	-0.599439	0.00373885
				FBgn0037358	elm	-0.538606	0.00949328									FBgn0039920	CG11360	1.26548	0.00635822	FBgn0003942	RpS27A	-0.601369	0.00377646
				FBgn0028897	CG4935	-0.529411	0.00953711									FBgn0030871	CG8142	0.507875	0.00645962	FBgn0034938	CG3803	-0.481454	0.00383509
				FBgn0015360	oxt	-0.627778	0.00964894									FBgn0262738	norpA	1.15761	0.0065839	FBgn0004606	zfh1	-0.55794	0.00385722
				FBgn0036147	Plod	-0.61656	0.00967033									FBgn0262743	Fs(2)Ket	0.767835	0.00662074	FBgn0037852	Tpc1	-0.769475	0.00390798
				FBgn0011225	jar	-0.586813	0.00967518									FBgn0267698	Pak	0.746344	0.00662938	FBgn0038539	Atg8b	-0.45505	0.00405102
				FBgn0262126	Sec24CD	-0.286442	0.00972244									FBgn0002774	mle	0.429221	0.0067441	FBgn0020412	JIL-1	-0.576441	0.00412491
				FBgn0262111	f	-0.707519	0.00990568									FBgn0000044	Act57B	1.4528	0.00676639	FBgn0040038	klhl10	-1.32017	0.0041935
				FBgn0024804	Dbp80	-1.15961	0.0099711									FBgn0037435	CG18048	0.740423	0.00677908	FBgn0039132	AP-1sigma	-0.394637	0.00419369
																FBgn0032248	Bug22	2.17206	0.00682621	FBgn0031651	mRpL24	-0.66609	0.0042895
																FBgn0034606	ASPP	0.47631	0.00682921	FBgn0037533	CD98hc	-0.587299	0.0043103
																FBgn0039769	CG15534	0.558339	0.00702259	FBgn0038473	Ns1	-0.49037	0.00443783
																FBgn0033859	fand	0.335686	0.00713505	FBgn0037612	CG8112	-0.640508	0.00450428
																FBgn0037050	ICA69	0.893369	0.00719748	FBgn0260941	app	-0.885336	0.00453001
																FBgn0031640	Mon1	0.51295	0.00726248	FBgn0261244	inaE	-0.577673	0.00456032
																FBgn0000251	cad	2.26901	0.00731609	FBgn0035032	ATPsynF	-0.566612	0.00467632
																FBgn0022943	Cbp20	1.61055	0.00736243	FBgn0262952	mt:ND4	-1.42504	0.00471728
																FBgn0001123	Galphas	0.484577	0.00749229	FBgn0002787	Rpn8	-0.43147	0.0047423
																FBgn0033192	Corin	0.816707	0.00753096	FBgn0025638	Roc1a	-0.767739	0.00478488
																FBgn0035534	mRpS6	0.452618	0.00757082	FBgn0037358	elm	-0.598184	0.00492994
																FBgn0031375	erm	0.621148	0.00758545	FBgn0001091	Gapdh1	-0.568373	0.00498409
																FBgn0003169	put	0.945035	0.00767947	FBgn0019957	ND-42	-0.506998	0.00504941
																FBgn0004237	Hrb87F	0.370647	0.00780932	FBgn0016693	Past1	-0.482924	0.0050637
																FBgn0261016	clos	0.882363	0.0078313	FBgn0004646	ogre	-0.911077	0.00507193
																FBgn0261872	scaf6	0.403899	0.00815075	FBgn0039111	PTPMT1	-0.830592	0.00508439
																FBgn0029943	Atg5	0.440209	0.00818224	FBgn0005411	U2af50	-0.408523	0.00508699
																FBgn0051357	Kaz	0.50596	0.00827139	FBgn0037743	Alg12	-0.330674	0.00510511
																FBgn0284227	CG46311	0.633518	0.00854649	FBgn0036691	beg	-0.526724	0.00513964
																FBgn0027532	CG7139	0.58473	0.00854867	FBgn0266348	lncRNA:CR44997	-0.81462	0.00522822
																FBgn0259178	5PtaseI	0.303342	0.00856358	FBgn0026741	mRpL18	-0.514132	0.00529767
																FBgn0036124	CG7839	0.407245	0.00871266	FBgn0010379	Akt1	-0.68463	0.00529986
																FBgn0053196	dpy	0.758745	0.00892059	FBgn0023169	AMPKalpha	-0.464411	0.00534542
																FBgn0038552	Alg1	0.540979	0.00894809	FBgn0035244	ABCB7	-0.434953	0.00536036
																FBgn0024921	Tnpo	0.428219	0.00895489	FBgn0027843	CAH2	-0.765112	0.00536073
																FBgn0000709	fliI	0.925774	0.00895489	FBgn0263112	Mitf	-1.0927	0.00537749
																FBgn0035644	PolE2	0.436737	0.00904619	FBgn0050372	Asap	-0.505883	0.00554001
																FBgn0028426	RNaseZ	0.545549	0.00922879	FBgn0286786	hoip	-0.662857	0.00558507
																FBgn0034009	CG8155	1.16491	0.00952381	FBgn0030734	CG9911	-0.37477	0.00599566
																FBgn0053181	CG33181	0.359727	0.00964523	FBgn0034551	CG15225	-1.95414	0.00610314
																FBgn0031392	AIF	0.35133	0.00965078	FBgn0037834	Art1	-0.398911	0.00612617
																FBgn0004556	Dbp73D	0.48884	0.00968327	FBgn0265298	SC35	-0.505979	0.00613577
																FBgn0263974	qin	1.27444	0.00970032	FBgn0037232	Suv3	-0.380661	0.00617694
																FBgn0025726	unc-13	0.836036	0.00970154	FBgn0010380	AP-1-2beta	-0.318684	0.00620634
																FBgn0032445	CG6153	0.437675	0.00988069	FBgn0030086	CCT2	-0.396543	0.00630315
																FBgn0261561	CG42675	0.628206	0.00999058	FBgn0036990	mRpL15	-0.551697	0.00630366
																FBgn0031057	Ubqn	0.397007	0.0102329	FBgn0000659	fkh	-0.875902	0.00631118
																FBgn0039728	CG7896	1.69261	0.0121979	FBgn0027086	IleRS	-0.415781	0.00632602
																FBgn0260795	NaPi-III	0.313856	0.0148408	FBgn0010812	unc-45	-0.547634	0.00632855
																FBgn0266758	Esyt2	1.02038	0.0191137	FBgn0024285	Srp54	-0.361535	0.00659132
																FBgn0010014	CanB	1.84729	0.0192832	FBgn0029117	Surf1	-0.438852	0.00681259
																FBgn0000042	Act5C	1.27914	0.0218366	FBgn0012034	AcCoAS	-0.593151	0.00682224
																FBgn0027108	Inx2	0.332061	0.0238885	FBgn0000032	Acph-1	-0.693478	0.00711195
																FBgn0002524	lace	0.572026	0.0268195	FBgn0267975	vib	-0.538533	0.00713816
																FBgn0003464	sol	0.615631	0.0274777	FBgn0259108	futsch	-0.810022	0.00717558
																FBgn0267433	kl-5	1.46601	0.0292059	FBgn0011217	eff	-0.608721	0.00727618
																FBgn0025800	Smox	0.27331	0.0350959	FBgn0053635	CG33635	-0.417572	0.00743276
																FBgn0026150	ApepP	0.441424	0.0350969	FBgn0265988	mv	-0.813469	0.00753096
																FBgn0029945	Acsf3	0.362606	0.0362966	FBgn0043070	MESK2	-0.516861	0.00779725
																FBgn0036648	CG4098	1.27121	0.0378232	FBgn0026143	Cdc45	-0.345468	0.00788031
																FBgn0051482	CG31482	0.753965	0.0401361	FBgn0038923	mRpL35	-0.605195	0.00793984
																FBgn0037873	SdhC	0.389343	0.041689	FBgn0033699	RpS11	-0.526335	0.00807767
																				FBgn0261938	mtRNApol	-0.509402	0.00824048
																				FBgn0265998	Doa	-0.595456	0.00829075
																				FBgn0264679	asRNA:CR43964	-0.727257	0.0082998
																				FBgn0266802	asRNA:CR45264	-0.868669	0.00831574
																				FBgn0262111	f	-0.750906	0.00837475
																				FBgn0034061	Ufc1	-0.374022	0.00837475
																				FBgn0029687	Vap33	-0.463028	0.00846036
																				FBgn0262483	Rbp	-0.562287	0.00859451
																				FBgn0025726	unc-13	-1.65277	0.00866179
																				FBgn0261396	Rpn3	-0.477737	0.00870236
																				FBgn0023545	PIG-K	-0.502234	0.00870688
																				FBgn0263968	nonC	-0.479576	0.0087697
																				FBgn0036300	Pmm2	-0.545858	0.00879505
																				FBgn0027057	CSN1b	-0.422695	0.00879514
																				FBgn0036770	Prestin	-0.643696	0.00896154
																				FBgn0005674	GluProRS	-0.415824	0.00899951
																				FBgn0029959	Rab39	-0.351092	0.00901667
																				FBgn0260858	Ykt6	-0.478477	0.00910035
																				FBgn0019936	RpS20	-0.527571	0.00914146
																				FBgn0000566	Eip55E	-0.707375	0.00917557
																				FBgn0028897	CG4935	-0.545676	0.00921002
																				FBgn0010339	128up	-0.451005	0.00935923
																				FBgn0004512	Mdr49	-0.755353	0.00953096
																				FBgn0039639	Alg13	-0.820704	0.0096176
																				FBgn0263397	Ih	-0.764412	0.00976338
																				FBgn0039359	RpL27	-0.500156	0.0098385
